# Supplementary material for: RMBNToolbox: random models for biochemical networks
Source: BMC Syst Biol. 2007 May 24;1:22. doi: 10.1186/1752-0509-1-22 (PMC1896132; doi:10.1186/1752-0509-1-22)
Supplement: Additional file 1 — Model for gene regulatory network. Gene regulatory network model presented in the first example (in SBML format). [file 1752-0509-1-22-S1.xml]

<?xml version="1.0" encoding="UTF-8"?>
<sbml xmlns="http://www.sbml.org/sbml/level2" level="2" version="1">
  <model id="aModel" name="aModel">
    <listOfFunctionDefinitions>
      <functionDefinition id="MassAction_1Reactant">
        <notes>
          <body xmlns="http://www.w3.org/1999/xhtml">
            <p> Reference: Copeland, p. 39; Leskovac, p. 12 eq. (2.2) ; Nelson, p. 195 </p>
            <p> A - amount of reactant A </p>
            <p> a - multiplicity of reactant A </p>
            <p> k - rate constant </p>
            </body>
        </notes>
        <math xmlns="http://www.w3.org/1998/Math/MathML">
          <lambda>
            <bvar>
              <ci> A </ci>
            </bvar>
            <bvar>
              <ci> a </ci>
            </bvar>
            <bvar>
              <ci> k </ci>
            </bvar>
            <apply>
              <times/>
              <ci> k </ci>
              <apply>
                <power/>
                <ci> A </ci>
                <ci> a </ci>
              </apply>
            </apply>
          </lambda>
        </math>
      </functionDefinition>
      <functionDefinition id="mRNASynthesis">
        <notes>
          <body xmlns="http://www.w3.org/1999/xhtml">
            <p> Reference: Mendes et al, Bioinformatics 2003, Vol 19, Suppl 2 </p>
            <p> A: amount of activator </p>
            <p> I: amount of inhibitor </p>
            <p> Ka: half-saturation of activator </p>
            <p> Ki: half-saturation of inhibitor </p>
            <p> Vbasal: basal rate of transcription </p>
            <p> na: factor for activator </p>
            <p> ni: factor for inhibitor </p>
            </body>
        </notes>
        <math xmlns="http://www.w3.org/1998/Math/MathML">
          <lambda>
            <bvar>
              <ci> A </ci>
            </bvar>
            <bvar>
              <ci> I </ci>
            </bvar>
            <bvar>
              <ci> Ka </ci>
            </bvar>
            <bvar>
              <ci> Ki </ci>
            </bvar>
            <bvar>
              <ci> Vbasal </ci>
            </bvar>
            <bvar>
              <ci> na </ci>
            </bvar>
            <bvar>
              <ci> ni </ci>
            </bvar>
            <apply>
              <times/>
              <ci> Vbasal </ci>
              <apply>
                <divide/>
                <apply>
                  <power/>
                  <ci> Ki </ci>
                  <ci> ni </ci>
                </apply>
                <apply>
                  <plus/>
                  <apply>
                    <power/>
                    <ci> I </ci>
                    <ci> ni </ci>
                  </apply>
                  <apply>
                    <power/>
                    <ci> Ki </ci>
                    <ci> ni </ci>
                  </apply>
                </apply>
              </apply>
              <apply>
                <divide/>
                <apply>
                  <power/>
                  <ci> A </ci>
                  <ci> na </ci>
                </apply>
                <apply>
                  <plus/>
                  <apply>
                    <power/>
                    <ci> A </ci>
                    <ci> na </ci>
                  </apply>
                  <apply>
                    <power/>
                    <ci> Ka </ci>
                    <ci> na </ci>
                  </apply>
                </apply>
              </apply>
            </apply>
          </lambda>
        </math>
      </functionDefinition>
    </listOfFunctionDefinitions>
    <listOfCompartments>
      <compartment id="compartment1" name="compartment1" size="1"/>
    </listOfCompartments>
    <listOfSpecies>
      <species id="S1" name="S1" compartment="compartment1" initialConcentration="0.663479263343306"/>
      <species id="S2" name="S2" compartment="compartment1" initialConcentration="0.938423398864521"/>
      <species id="S3" name="S3" compartment="compartment1" initialConcentration="0.406254374034607"/>
      <species id="S4" name="S4" compartment="compartment1" initialConcentration="0.951792386309599"/>
      <species id="S5" name="S5" compartment="compartment1" initialConcentration="0.941468752251152"/>
      <species id="S6" name="S6" compartment="compartment1" initialConcentration="0.497427341321325"/>
      <species id="S7" name="S7" compartment="compartment1" initialConcentration="0.368929176676251"/>
      <species id="S8" name="S8" compartment="compartment1" initialConcentration="0.754628114685155"/>
      <species id="S9" name="S9" compartment="compartment1" initialConcentration="0.855056120100972"/>
      <species id="S10" name="S10" compartment="compartment1" initialConcentration="0.678799188933882"/>
      <species id="S11" name="S11" compartment="compartment1" initialConcentration="0.103004472453163"/>
      <species id="S12" name="S12" compartment="compartment1" initialConcentration="0.141499445064147"/>
      <species id="S13" name="S13" compartment="compartment1" initialConcentration="0.336957953723926"/>
      <species id="S14" name="S14" compartment="compartment1" initialConcentration="0.622176933936868"/>
      <species id="S15" name="S15" compartment="compartment1" initialConcentration="0.959002835334719"/>
      <species id="S16" name="S16" compartment="compartment1" initialConcentration="0.378884067854659"/>
      <species id="S17" name="S17" compartment="compartment1" initialConcentration="0.276865758644476"/>
      <species id="S18" name="S18" compartment="compartment1" initialConcentration="0.695861284925558"/>
      <species id="S19" name="S19" compartment="compartment1" initialConcentration="0.716039853390129"/>
      <species id="S20" name="S20" compartment="compartment1" initialConcentration="0.362228742270356"/>
      <species id="S21" name="S21" compartment="compartment1" initialConcentration="0.569651028361859"/>
      <species id="S22" name="S22" compartment="compartment1" initialConcentration="0.818454811738909"/>
      <species id="S23" name="S23" compartment="compartment1" initialConcentration="0.574107025250351"/>
      <species id="S24" name="S24" compartment="compartment1" initialConcentration="0.435749518467728"/>
      <species id="S25" name="S25" compartment="compartment1" initialConcentration="0.713901643009477"/>
      <species id="S26" name="S26" compartment="compartment1" initialConcentration="0.643939460009703"/>
      <species id="S27" name="S27" compartment="compartment1" initialConcentration="0.288655690746696"/>
      <species id="S28" name="S28" compartment="compartment1" initialConcentration="0.82506472429991"/>
      <species id="S29" name="S29" compartment="compartment1" initialConcentration="0.696325892797765"/>
      <species id="S30" name="S30" compartment="compartment1" initialConcentration="0.563054476198783"/>
      <species id="S31" name="S31" compartment="compartment1" initialConcentration="0.652998643246531"/>
      <species id="S32" name="S32" compartment="compartment1" initialConcentration="0.872721463722156"/>
      <species id="S33" name="S33" compartment="compartment1" initialConcentration="0.233937278277584"/>
      <species id="S34" name="S34" compartment="compartment1" initialConcentration="0.360593685486177"/>
      <species id="S35" name="S35" compartment="compartment1" initialConcentration="0.195699984257326"/>
      <species id="S36" name="S36" compartment="compartment1" initialConcentration="0.850396379990769"/>
      <species id="S37" name="S37" compartment="compartment1" initialConcentration="0.0397618278679144"/>
      <species id="S38" name="S38" compartment="compartment1" initialConcentration="0.970796451632868"/>
      <species id="S39" name="S39" compartment="compartment1" initialConcentration="0.18226236458341"/>
      <species id="S40" name="S40" compartment="compartment1" initialConcentration="0.301788471235104"/>
      <species id="S41" name="S41" compartment="compartment1" initialConcentration="0.897735219230369"/>
      <species id="S42" name="S42" compartment="compartment1" initialConcentration="0.771766222635138"/>
      <species id="S43" name="S43" compartment="compartment1" initialConcentration="0.775312693287525"/>
      <species id="S44" name="S44" compartment="compartment1" initialConcentration="0.106160311174714"/>
      <species id="S45" name="S45" compartment="compartment1" initialConcentration="0.442205384769533"/>
      <species id="S46" name="S46" compartment="compartment1" initialConcentration="0.996905874769622"/>
      <species id="S47" name="S47" compartment="compartment1" initialConcentration="0.955958926688642"/>
      <species id="S48" name="S48" compartment="compartment1" initialConcentration="0.907360827281549"/>
      <species id="S49" name="S49" compartment="compartment1" initialConcentration="0.136085794546457"/>
      <species id="S50" name="S50" compartment="compartment1" initialConcentration="0.959436380074004"/>
      <species id="S51" name="S51" compartment="compartment1" initialConcentration="0.736798314055817"/>
      <species id="S52" name="S52" compartment="compartment1" initialConcentration="0.562070305595545"/>
      <species id="S53" name="S53" compartment="compartment1" initialConcentration="0.691998007188683"/>
      <species id="S54" name="S54" compartment="compartment1" initialConcentration="0.499933064882766"/>
      <species id="S55" name="S55" compartment="compartment1" initialConcentration="0.692101876351494"/>
      <species id="S56" name="S56" compartment="compartment1" initialConcentration="0.312658268356449"/>
      <species id="S57" name="S57" compartment="compartment1" initialConcentration="0.536519129945665"/>
      <species id="S58" name="S58" compartment="compartment1" initialConcentration="0.611979847014236"/>
      <species id="S59" name="S59" compartment="compartment1" initialConcentration="0.241454993863107"/>
      <species id="S60" name="S60" compartment="compartment1" initialConcentration="0.677108776889503"/>
      <species id="S61" name="S61" compartment="compartment1" initialConcentration="0.647572504040497"/>
      <species id="S62" name="S62" compartment="compartment1" initialConcentration="0.749522156084031"/>
      <species id="S63" name="S63" compartment="compartment1" initialConcentration="0.0800341140898314"/>
      <species id="S64" name="S64" compartment="compartment1" initialConcentration="0.622939642475066"/>
      <species id="S65" name="S65" compartment="compartment1" initialConcentration="0.241045349597973"/>
      <species id="S66" name="S66" compartment="compartment1" initialConcentration="0.175991056477271"/>
      <species id="S67" name="S67" compartment="compartment1" initialConcentration="0.206723711574878"/>
      <species id="S68" name="S68" compartment="compartment1" initialConcentration="0.491619568160051"/>
      <species id="S69" name="S69" compartment="compartment1" initialConcentration="0.0374589814353008"/>
      <species id="S70" name="S70" compartment="compartment1" initialConcentration="0.345531166163775"/>
      <species id="S71" name="S71" compartment="compartment1" initialConcentration="0.0629914370703664"/>
      <species id="S72" name="S72" compartment="compartment1" initialConcentration="0.258159699332971"/>
      <species id="S73" name="S73" compartment="compartment1" initialConcentration="0.54880978422866"/>
      <species id="S74" name="S74" compartment="compartment1" initialConcentration="0.764386993772323"/>
      <species id="S75" name="S75" compartment="compartment1" initialConcentration="0.15648549452614"/>
      <species id="S76" name="S76" compartment="compartment1" initialConcentration="0.625670672829529"/>
      <species id="S77" name="S77" compartment="compartment1" initialConcentration="0.371396339969541"/>
      <species id="S78" name="S78" compartment="compartment1" initialConcentration="0.373292869975513"/>
      <species id="S79" name="S79" compartment="compartment1" initialConcentration="0.409393296617738"/>
      <species id="S80" name="S80" compartment="compartment1" initialConcentration="0.496008697592347"/>
      <species id="S81" name="S81" compartment="compartment1" initialConcentration="0.710138210431508"/>
      <species id="S82" name="S82" compartment="compartment1" initialConcentration="0.81594699456555"/>
      <species id="S83" name="S83" compartment="compartment1" initialConcentration="0.827805993935411"/>
      <species id="S84" name="S84" compartment="compartment1" initialConcentration="0.816487318414606"/>
      <species id="S85" name="S85" compartment="compartment1" initialConcentration="0.212470842283699"/>
      <species id="S86" name="S86" compartment="compartment1" initialConcentration="0.853760553768745"/>
      <species id="S87" name="S87" compartment="compartment1" initialConcentration="0.292867817281067"/>
      <species id="S88" name="S88" compartment="compartment1" initialConcentration="0.727810738584659"/>
      <species id="S89" name="S89" compartment="compartment1" initialConcentration="0.755246016116125"/>
      <species id="S90" name="S90" compartment="compartment1" initialConcentration="0.408320107485027"/>
      <species id="S91" name="S91" compartment="compartment1" initialConcentration="0.901876912145898"/>
      <species id="S92" name="S92" compartment="compartment1" initialConcentration="0.431231695546678"/>
      <species id="S93" name="S93" compartment="compartment1" initialConcentration="0.586469329037545"/>
      <species id="S94" name="S94" compartment="compartment1" initialConcentration="0.261798435927452"/>
      <species id="S95" name="S95" compartment="compartment1" initialConcentration="0.151492248861328"/>
      <species id="S96" name="S96" compartment="compartment1" initialConcentration="0.338549649402117"/>
      <species id="S97" name="S97" compartment="compartment1" initialConcentration="0.874295146321188"/>
      <species id="S98" name="S98" compartment="compartment1" initialConcentration="0.968025701716382"/>
      <species id="S99" name="S99" compartment="compartment1" initialConcentration="0.0259943075467252"/>
      <species id="S100" name="S100" compartment="compartment1" initialConcentration="0.938130210060619"/>
      <species id="S101" name="S101" compartment="compartment1" initialConcentration="0.697753407559705"/>
      <species id="S102" name="S102" compartment="compartment1" initialConcentration="0.187754124520844"/>
      <species id="S103" name="S103" compartment="compartment1" initialConcentration="0.579519749646584"/>
      <species id="S104" name="S104" compartment="compartment1" initialConcentration="0.506956522322127"/>
      <species id="S105" name="S105" compartment="compartment1" initialConcentration="0.235042807104066"/>
      <species id="S106" name="S106" compartment="compartment1" initialConcentration="0.773301629524857"/>
      <species id="S107" name="S107" compartment="compartment1" initialConcentration="0.862941745691472"/>
      <species id="S108" name="S108" compartment="compartment1" initialConcentration="0.982820369795389"/>
      <species id="S109" name="S109" compartment="compartment1" initialConcentration="0.322465692413932"/>
      <species id="S110" name="S110" compartment="compartment1" initialConcentration="0.855053753768539"/>
      <species id="S111" name="S111" compartment="compartment1" initialConcentration="0.292385837502349"/>
      <species id="S112" name="S112" compartment="compartment1" initialConcentration="0.946379537098432"/>
      <species id="S113" name="S113" compartment="compartment1" initialConcentration="0.244930318299686"/>
      <species id="S114" name="S114" compartment="compartment1" initialConcentration="0.943243699417028"/>
      <species id="S115" name="S115" compartment="compartment1" initialConcentration="0.805319964306389"/>
      <species id="S116" name="S116" compartment="compartment1" initialConcentration="0.186563749386957"/>
      <species id="S117" name="S117" compartment="compartment1" initialConcentration="0.543462554752443"/>
      <species id="S118" name="S118" compartment="compartment1" initialConcentration="0.36566469642198"/>
      <species id="S119" name="S119" compartment="compartment1" initialConcentration="0.444363963220917"/>
      <species id="S120" name="S120" compartment="compartment1" initialConcentration="0.2171810765362"/>
      <species id="S121" name="S121" compartment="compartment1" initialConcentration="0.737053655344148"/>
      <species id="S122" name="S122" compartment="compartment1" initialConcentration="0.53612008559129"/>
      <species id="S123" name="S123" compartment="compartment1" initialConcentration="0.591080930480012"/>
      <species id="S124" name="S124" compartment="compartment1" initialConcentration="0.00489468802933573"/>
      <species id="S125" name="S125" compartment="compartment1" initialConcentration="0.768090281044694"/>
      <species id="S126" name="S126" compartment="compartment1" initialConcentration="0.894947710905268"/>
      <species id="S127" name="S127" compartment="compartment1" initialConcentration="0.814070078519643"/>
      <species id="S128" name="S128" compartment="compartment1" initialConcentration="0.30105646131755"/>
      <species id="S129" name="S129" compartment="compartment1" initialConcentration="0.971883825257521"/>
      <species id="S130" name="S130" compartment="compartment1" initialConcentration="0.987592294931266"/>
      <species id="S131" name="S131" compartment="compartment1" initialConcentration="0.838075899201529"/>
      <species id="S132" name="S132" compartment="compartment1" initialConcentration="0.119262862441106"/>
      <species id="S133" name="S133" compartment="compartment1" initialConcentration="0.838103431689182"/>
      <species id="S134" name="S134" compartment="compartment1" initialConcentration="0.793281026493703"/>
      <species id="S135" name="S135" compartment="compartment1" initialConcentration="0.190193013336323"/>
      <species id="S136" name="S136" compartment="compartment1" initialConcentration="0.965863480496711"/>
      <species id="S137" name="S137" compartment="compartment1" initialConcentration="0.773090030104377"/>
      <species id="S138" name="S138" compartment="compartment1" initialConcentration="0.456806158447496"/>
      <species id="S139" name="S139" compartment="compartment1" initialConcentration="0.0666590755903421"/>
      <species id="S140" name="S140" compartment="compartment1" initialConcentration="0.129392738137317"/>
      <species id="S141" name="S141" compartment="compartment1" initialConcentration="0.768089649528278"/>
      <species id="S142" name="S142" compartment="compartment1" initialConcentration="0.81598188884995"/>
      <species id="S143" name="S143" compartment="compartment1" initialConcentration="0.487367136060664"/>
      <species id="S144" name="S144" compartment="compartment1" initialConcentration="0.232394751964586"/>
      <species id="S145" name="S145" compartment="compartment1" initialConcentration="0.264611184081983"/>
      <species id="S146" name="S146" compartment="compartment1" initialConcentration="0.476151678797375"/>
      <species id="S147" name="S147" compartment="compartment1" initialConcentration="0.796650459421905"/>
      <species id="S148" name="S148" compartment="compartment1" initialConcentration="0.88480052352753"/>
      <species id="S149" name="S149" compartment="compartment1" initialConcentration="0.434677810414953"/>
      <species id="S150" name="S150" compartment="compartment1" initialConcentration="0.33774966737673"/>
      <species id="S151" name="S151" compartment="compartment1" initialConcentration="0.100500560856978"/>
      <species id="S152" name="S152" compartment="compartment1" initialConcentration="0.69440278327029"/>
      <species id="S153" name="S153" compartment="compartment1" initialConcentration="0.240593295763793"/>
      <species id="S154" name="S154" compartment="compartment1" initialConcentration="0.859804357672732"/>
      <species id="S155" name="S155" compartment="compartment1" initialConcentration="0.998634310530371"/>
      <species id="S156" name="S156" compartment="compartment1" initialConcentration="0.660143821139988"/>
      <species id="S157" name="S157" compartment="compartment1" initialConcentration="0.739963006415442"/>
      <species id="S158" name="S158" compartment="compartment1" initialConcentration="0.575662295161159"/>
      <species id="S159" name="S159" compartment="compartment1" initialConcentration="0.780615824063176"/>
      <species id="S160" name="S160" compartment="compartment1" initialConcentration="0.688466367124881"/>
      <species id="S161" name="S161" compartment="compartment1" initialConcentration="0.380216603419307"/>
      <species id="S162" name="S162" compartment="compartment1" initialConcentration="0.203823022121975"/>
      <species id="S163" name="S163" compartment="compartment1" initialConcentration="0.252930555894096"/>
      <species id="S164" name="S164" compartment="compartment1" initialConcentration="0.969830856810682"/>
      <species id="S165" name="S165" compartment="compartment1" initialConcentration="0.994027803063595"/>
      <species id="S166" name="S166" compartment="compartment1" initialConcentration="0.499013453893284"/>
      <species id="S167" name="S167" compartment="compartment1" initialConcentration="0.848288397871513"/>
      <species id="S168" name="S168" compartment="compartment1" initialConcentration="0.672913678881888"/>
      <species id="S169" name="S169" compartment="compartment1" initialConcentration="0.29426599418577"/>
      <species id="S170" name="S170" compartment="compartment1" initialConcentration="0.382929158521615"/>
      <species id="S171" name="S171" compartment="compartment1" initialConcentration="0.956745294202679"/>
      <species id="S172" name="S172" compartment="compartment1" initialConcentration="0.562806064846027"/>
      <species id="S173" name="S173" compartment="compartment1" initialConcentration="0.0687484473995572"/>
      <species id="S174" name="S174" compartment="compartment1" initialConcentration="0.184319748631746"/>
      <species id="S175" name="S175" compartment="compartment1" initialConcentration="0.27732850380927"/>
      <species id="S176" name="S176" compartment="compartment1" initialConcentration="0.448893664521767"/>
      <species id="S177" name="S177" compartment="compartment1" initialConcentration="0.944193003201189"/>
      <species id="S178" name="S178" compartment="compartment1" initialConcentration="0.2973328533639"/>
      <species id="S179" name="S179" compartment="compartment1" initialConcentration="0.497598071373275"/>
      <species id="S180" name="S180" compartment="compartment1" initialConcentration="0.741526307609606"/>
      <species id="S181" name="S181" compartment="compartment1" initialConcentration="0.82848845383665"/>
      <species id="S182" name="S182" compartment="compartment1" initialConcentration="0.927301855249687"/>
      <species id="S183" name="S183" compartment="compartment1" initialConcentration="0.0289869214863402"/>
      <species id="S184" name="S184" compartment="compartment1" initialConcentration="0.689141936315578"/>
      <species id="S185" name="S185" compartment="compartment1" initialConcentration="0.262136938324917"/>
      <species id="S186" name="S186" compartment="compartment1" initialConcentration="0.3729190705737"/>
      <species id="S187" name="S187" compartment="compartment1" initialConcentration="0.627817280395904"/>
      <species id="S188" name="S188" compartment="compartment1" initialConcentration="0.698060181198583"/>
      <species id="S189" name="S189" compartment="compartment1" initialConcentration="0.340341134370464"/>
      <species id="S190" name="S190" compartment="compartment1" initialConcentration="0.0308483828333013"/>
      <species id="S191" name="S191" compartment="compartment1" initialConcentration="0.573127850192325"/>
      <species id="S192" name="S192" compartment="compartment1" initialConcentration="0.634793536265614"/>
      <species id="S193" name="S193" compartment="compartment1" initialConcentration="0.352959638933388"/>
      <species id="S194" name="S194" compartment="compartment1" initialConcentration="0.752375650678507"/>
      <species id="S195" name="S195" compartment="compartment1" initialConcentration="0.350338981061391"/>
      <species id="S196" name="S196" compartment="compartment1" initialConcentration="0.130820974487528"/>
      <species id="S197" name="S197" compartment="compartment1" initialConcentration="0.730866760093984"/>
      <species id="S198" name="S198" compartment="compartment1" initialConcentration="0.853844378755912"/>
      <species id="S199" name="S199" compartment="compartment1" initialConcentration="0.0070052904447431"/>
      <species id="S200" name="S200" compartment="compartment1" initialConcentration="0.915818192484515"/>
      <species id="S401" name="S401" compartment="compartment1" initialConcentration="0.234627731162824"/>
      <species id="S402" name="S402" compartment="compartment1" initialConcentration="0.632416102988095"/>
      <species id="S403" name="S403" compartment="compartment1" initialConcentration="0.173036521303582"/>
      <species id="S404" name="S404" compartment="compartment1" initialConcentration="0.240973733138954"/>
      <species id="S405" name="S405" compartment="compartment1" initialConcentration="0.82344511356081"/>
      <species id="S406" name="S406" compartment="compartment1" initialConcentration="0.314391462650132"/>
      <species id="S407" name="S407" compartment="compartment1" initialConcentration="0.501916092413537"/>
      <species id="S408" name="S408" compartment="compartment1" initialConcentration="0.310687496920165"/>
      <species id="S409" name="S409" compartment="compartment1" initialConcentration="0.460530885481958"/>
      <species id="S410" name="S410" compartment="compartment1" initialConcentration="0.958123405536707"/>
      <species id="S411" name="S411" compartment="compartment1" initialConcentration="0.351396521299953"/>
      <species id="S412" name="S412" compartment="compartment1" initialConcentration="0.930666985493931"/>
      <species id="S413" name="S413" compartment="compartment1" initialConcentration="0.944387781372487"/>
      <species id="S414" name="S414" compartment="compartment1" initialConcentration="0.00649012831424928"/>
      <species id="S415" name="S415" compartment="compartment1" initialConcentration="0.452558576166158"/>
      <species id="S416" name="S416" compartment="compartment1" initialConcentration="0.579257147707116"/>
      <species id="S417" name="S417" compartment="compartment1" initialConcentration="0.608474003384151"/>
      <species id="S418" name="S418" compartment="compartment1" initialConcentration="0.804907136247067"/>
      <species id="S419" name="S419" compartment="compartment1" initialConcentration="0.0541594124519185"/>
      <species id="S420" name="S420" compartment="compartment1" initialConcentration="0.179221117541903"/>
      <species id="S421" name="S421" compartment="compartment1" initialConcentration="0.957587836496318"/>
      <species id="S422" name="S422" compartment="compartment1" initialConcentration="0.417858220302691"/>
      <species id="S423" name="S423" compartment="compartment1" initialConcentration="0.155176034665896"/>
      <species id="S424" name="S424" compartment="compartment1" initialConcentration="0.777250579759034"/>
      <species id="S425" name="S425" compartment="compartment1" initialConcentration="0.232638000712272"/>
      <species id="S426" name="S426" compartment="compartment1" initialConcentration="0.00151890786478189"/>
      <species id="S427" name="S427" compartment="compartment1" initialConcentration="0.407205304216327"/>
      <species id="S428" name="S428" compartment="compartment1" initialConcentration="0.633426172055804"/>
      <species id="S429" name="S429" compartment="compartment1" initialConcentration="0.28971170399072"/>
      <species id="S430" name="S430" compartment="compartment1" initialConcentration="0.636475856296409"/>
      <species id="S431" name="S431" compartment="compartment1" initialConcentration="0.657409868450016"/>
      <species id="S432" name="S432" compartment="compartment1" initialConcentration="0.195530411036115"/>
      <species id="S433" name="S433" compartment="compartment1" initialConcentration="0.16120207154278"/>
      <species id="S434" name="S434" compartment="compartment1" initialConcentration="0.584032904087085"/>
      <species id="S435" name="S435" compartment="compartment1" initialConcentration="0.959512514277481"/>
      <species id="S436" name="S436" compartment="compartment1" initialConcentration="0.30157482701033"/>
      <species id="S437" name="S437" compartment="compartment1" initialConcentration="0.662138506081175"/>
      <species id="S438" name="S438" compartment="compartment1" initialConcentration="0.763726364871464"/>
      <species id="S439" name="S439" compartment="compartment1" initialConcentration="0.827313242179319"/>
      <species id="S440" name="S440" compartment="compartment1" initialConcentration="0.963182676762134"/>
      <species id="S441" name="S441" compartment="compartment1" initialConcentration="0.436399579335879"/>
      <species id="S442" name="S442" compartment="compartment1" initialConcentration="0.411230640312281"/>
      <species id="S443" name="S443" compartment="compartment1" initialConcentration="0.0722488436638605"/>
      <species id="S444" name="S444" compartment="compartment1" initialConcentration="0.375200213481553"/>
      <species id="S445" name="S445" compartment="compartment1" initialConcentration="0.490767641455129"/>
      <species id="S446" name="S446" compartment="compartment1" initialConcentration="0.926867188258341"/>
      <species id="S447" name="S447" compartment="compartment1" initialConcentration="0.805453956340079"/>
      <species id="S448" name="S448" compartment="compartment1" initialConcentration="0.713918992254468"/>
      <species id="S449" name="S449" compartment="compartment1" initialConcentration="0.132136022940427"/>
      <species id="S450" name="S450" compartment="compartment1" initialConcentration="0.341986164462905"/>
      <species id="S451" name="S451" compartment="compartment1" initialConcentration="0.132578523010226"/>
      <species id="S452" name="S452" compartment="compartment1" initialConcentration="0.381387462102103"/>
      <species id="S453" name="S453" compartment="compartment1" initialConcentration="0.367583553164697"/>
      <species id="S454" name="S454" compartment="compartment1" initialConcentration="0.904705228235858"/>
      <species id="S455" name="S455" compartment="compartment1" initialConcentration="0.715293314052733"/>
      <species id="S456" name="S456" compartment="compartment1" initialConcentration="0.846746124487815"/>
      <species id="S457" name="S457" compartment="compartment1" initialConcentration="0.524096725876855"/>
      <species id="S458" name="S458" compartment="compartment1" initialConcentration="0.518623272903258"/>
      <species id="S459" name="S459" compartment="compartment1" initialConcentration="0.383774528721784"/>
      <species id="S460" name="S460" compartment="compartment1" initialConcentration="0.526554978440683"/>
      <species id="S461" name="S461" compartment="compartment1" initialConcentration="0.788788511069863"/>
      <species id="S462" name="S462" compartment="compartment1" initialConcentration="0.883207150461363"/>
      <species id="S463" name="S463" compartment="compartment1" initialConcentration="0.570866380714202"/>
      <species id="S464" name="S464" compartment="compartment1" initialConcentration="0.748302071220754"/>
      <species id="S465" name="S465" compartment="compartment1" initialConcentration="0.614052197222867"/>
      <species id="S466" name="S466" compartment="compartment1" initialConcentration="0.600720459419342"/>
      <species id="S467" name="S467" compartment="compartment1" initialConcentration="0.954361164030586"/>
      <species id="S468" name="S468" compartment="compartment1" initialConcentration="0.514369876856692"/>
      <species id="S469" name="S469" compartment="compartment1" initialConcentration="0.768877354880882"/>
      <species id="S470" name="S470" compartment="compartment1" initialConcentration="0.524686415067066"/>
      <species id="S471" name="S471" compartment="compartment1" initialConcentration="0.181701051132885"/>
      <species id="S472" name="S472" compartment="compartment1" initialConcentration="0.227964675063377"/>
      <species id="S473" name="S473" compartment="compartment1" initialConcentration="0.0163864590806436"/>
      <species id="S474" name="S474" compartment="compartment1" initialConcentration="0.696522427963233"/>
      <species id="S475" name="S475" compartment="compartment1" initialConcentration="0.516169334621569"/>
      <species id="S476" name="S476" compartment="compartment1" initialConcentration="0.876768431083303"/>
      <species id="S477" name="S477" compartment="compartment1" initialConcentration="0.495047221371592"/>
      <species id="S478" name="S478" compartment="compartment1" initialConcentration="0.555359887241625"/>
      <species id="S479" name="S479" compartment="compartment1" initialConcentration="0.452734542127202"/>
      <species id="S480" name="S480" compartment="compartment1" initialConcentration="0.130350189692315"/>
      <species id="S481" name="S481" compartment="compartment1" initialConcentration="0.611128319201817"/>
      <species id="S482" name="S482" compartment="compartment1" initialConcentration="0.0327352201467073"/>
      <species id="S483" name="S483" compartment="compartment1" initialConcentration="0.181074223462742"/>
      <species id="S484" name="S484" compartment="compartment1" initialConcentration="0.364976164971323"/>
      <species id="S485" name="S485" compartment="compartment1" initialConcentration="0.310799067393972"/>
      <species id="S486" name="S486" compartment="compartment1" initialConcentration="0.330058928872316"/>
      <species id="S487" name="S487" compartment="compartment1" initialConcentration="0.459888136544039"/>
      <species id="S488" name="S488" compartment="compartment1" initialConcentration="0.208019555542264"/>
      <species id="S489" name="S489" compartment="compartment1" initialConcentration="0.594930275467509"/>
      <species id="S490" name="S490" compartment="compartment1" initialConcentration="0.897058210849459"/>
      <species id="S491" name="S491" compartment="compartment1" initialConcentration="0.759713335715736"/>
      <species id="S492" name="S492" compartment="compartment1" initialConcentration="0.309298197344008"/>
      <species id="S493" name="S493" compartment="compartment1" initialConcentration="0.698979592849199"/>
      <species id="S494" name="S494" compartment="compartment1" initialConcentration="0.180707188932241"/>
      <species id="S495" name="S495" compartment="compartment1" initialConcentration="0.547440822888172"/>
      <species id="S496" name="S496" compartment="compartment1" initialConcentration="0.982337948518564"/>
      <species id="S497" name="S497" compartment="compartment1" initialConcentration="0.589174252551094"/>
      <species id="S498" name="S498" compartment="compartment1" initialConcentration="0.236663517595187"/>
      <species id="S499" name="S499" compartment="compartment1" initialConcentration="0.223494863244762"/>
      <species id="S500" name="S500" compartment="compartment1" initialConcentration="0.140995354037008"/>
      <species id="S501" name="S501" compartment="compartment1" initialConcentration="0.0807356212416685"/>
      <species id="S502" name="S502" compartment="compartment1" initialConcentration="0.83826435113214"/>
      <species id="S503" name="S503" compartment="compartment1" initialConcentration="0.536162393947465"/>
      <species id="S504" name="S504" compartment="compartment1" initialConcentration="0.777830988904217"/>
      <species id="S505" name="S505" compartment="compartment1" initialConcentration="0.00951129340101835"/>
      <species id="S506" name="S506" compartment="compartment1" initialConcentration="0.556213454918837"/>
      <species id="S507" name="S507" compartment="compartment1" initialConcentration="0.418981488141375"/>
      <species id="S508" name="S508" compartment="compartment1" initialConcentration="0.321651131830614"/>
      <species id="S509" name="S509" compartment="compartment1" initialConcentration="0.960657105002409"/>
      <species id="S510" name="S510" compartment="compartment1" initialConcentration="0.914251060066418"/>
      <species id="S511" name="S511" compartment="compartment1" initialConcentration="0.659600221023278"/>
      <species id="S512" name="S512" compartment="compartment1" initialConcentration="0.97333480260318"/>
      <species id="S513" name="S513" compartment="compartment1" initialConcentration="0.925055271130322"/>
      <species id="S514" name="S514" compartment="compartment1" initialConcentration="0.51435938319439"/>
      <species id="S515" name="S515" compartment="compartment1" initialConcentration="0.672419741086983"/>
      <species id="S516" name="S516" compartment="compartment1" initialConcentration="0.0601606847078576"/>
      <species id="S517" name="S517" compartment="compartment1" initialConcentration="0.0835655872028819"/>
      <species id="S518" name="S518" compartment="compartment1" initialConcentration="0.137207213997422"/>
      <species id="S519" name="S519" compartment="compartment1" initialConcentration="0.0305486924602949"/>
      <species id="S520" name="S520" compartment="compartment1" initialConcentration="0.977637039597577"/>
      <species id="S521" name="S521" compartment="compartment1" initialConcentration="0.678964638234549"/>
      <species id="S522" name="S522" compartment="compartment1" initialConcentration="0.269495743356833"/>
      <species id="S523" name="S523" compartment="compartment1" initialConcentration="0.554732483375885"/>
      <species id="S524" name="S524" compartment="compartment1" initialConcentration="0.188908379182405"/>
      <species id="S525" name="S525" compartment="compartment1" initialConcentration="0.445756150827778"/>
      <species id="S526" name="S526" compartment="compartment1" initialConcentration="0.27861880231828"/>
      <species id="S527" name="S527" compartment="compartment1" initialConcentration="0.264223708893879"/>
      <species id="S528" name="S528" compartment="compartment1" initialConcentration="0.971979837096799"/>
      <species id="S529" name="S529" compartment="compartment1" initialConcentration="0.240386737779159"/>
      <species id="S530" name="S530" compartment="compartment1" initialConcentration="0.250686119476992"/>
      <species id="S531" name="S531" compartment="compartment1" initialConcentration="0.0516291727504638"/>
      <species id="S532" name="S532" compartment="compartment1" initialConcentration="0.971177722879516"/>
      <species id="S533" name="S533" compartment="compartment1" initialConcentration="0.870406465324331"/>
      <species id="S534" name="S534" compartment="compartment1" initialConcentration="0.889375720186958"/>
      <species id="S535" name="S535" compartment="compartment1" initialConcentration="0.931904596711654"/>
      <species id="S536" name="S536" compartment="compartment1" initialConcentration="0.459964235481683"/>
      <species id="S537" name="S537" compartment="compartment1" initialConcentration="0.81281966521654"/>
      <species id="S538" name="S538" compartment="compartment1" initialConcentration="0.658178023633199"/>
      <species id="S539" name="S539" compartment="compartment1" initialConcentration="0.281189482972666"/>
      <species id="S540" name="S540" compartment="compartment1" initialConcentration="0.260849645824177"/>
      <species id="S541" name="S541" compartment="compartment1" initialConcentration="0.634025262777127"/>
      <species id="S542" name="S542" compartment="compartment1" initialConcentration="0.504038139274514"/>
      <species id="S543" name="S543" compartment="compartment1" initialConcentration="0.586187923876781"/>
      <species id="S544" name="S544" compartment="compartment1" initialConcentration="0.34027950865091"/>
      <species id="S545" name="S545" compartment="compartment1" initialConcentration="0.925997539933393"/>
      <species id="S546" name="S546" compartment="compartment1" initialConcentration="0.936352230492497"/>
      <species id="S547" name="S547" compartment="compartment1" initialConcentration="0.58700869437493"/>
      <species id="S548" name="S548" compartment="compartment1" initialConcentration="0.776972725241911"/>
      <species id="S549" name="S549" compartment="compartment1" initialConcentration="0.236891870163992"/>
      <species id="S550" name="S550" compartment="compartment1" initialConcentration="0.742713616308641"/>
      <species id="S551" name="S551" compartment="compartment1" initialConcentration="0.427532057188343"/>
      <species id="S552" name="S552" compartment="compartment1" initialConcentration="0.780099511009161"/>
      <species id="S553" name="S553" compartment="compartment1" initialConcentration="0.171944219491664"/>
      <species id="S554" name="S554" compartment="compartment1" initialConcentration="0.824598354600346"/>
      <species id="S555" name="S555" compartment="compartment1" initialConcentration="0.0139396660839108"/>
      <species id="S556" name="S556" compartment="compartment1" initialConcentration="0.473764058786423"/>
      <species id="S557" name="S557" compartment="compartment1" initialConcentration="0.324628811706297"/>
      <species id="S558" name="S558" compartment="compartment1" initialConcentration="0.538825952668659"/>
      <species id="S559" name="S559" compartment="compartment1" initialConcentration="0.391839639083426"/>
      <species id="S560" name="S560" compartment="compartment1" initialConcentration="0.00938905706214801"/>
      <species id="S561" name="S561" compartment="compartment1" initialConcentration="0.410132708163858"/>
      <species id="S562" name="S562" compartment="compartment1" initialConcentration="0.486103789623035"/>
      <species id="S563" name="S563" compartment="compartment1" initialConcentration="0.827288894979134"/>
      <species id="S564" name="S564" compartment="compartment1" initialConcentration="0.414305188255934"/>
      <species id="S565" name="S565" compartment="compartment1" initialConcentration="0.378050003753901"/>
      <species id="S566" name="S566" compartment="compartment1" initialConcentration="0.211070259940365"/>
      <species id="S567" name="S567" compartment="compartment1" initialConcentration="0.898065007007307"/>
      <species id="S568" name="S568" compartment="compartment1" initialConcentration="0.864418981931552"/>
      <species id="S569" name="S569" compartment="compartment1" initialConcentration="0.345153976353039"/>
      <species id="S570" name="S570" compartment="compartment1" initialConcentration="0.664829310954211"/>
      <species id="S571" name="S571" compartment="compartment1" initialConcentration="0.56135701644702"/>
      <species id="S572" name="S572" compartment="compartment1" initialConcentration="0.386717147385063"/>
      <species id="S573" name="S573" compartment="compartment1" initialConcentration="0.439910550328559"/>
      <species id="S574" name="S574" compartment="compartment1" initialConcentration="0.418457299081126"/>
      <species id="S575" name="S575" compartment="compartment1" initialConcentration="0.512678417208973"/>
      <species id="S576" name="S576" compartment="compartment1" initialConcentration="0.0950383231356504"/>
      <species id="S577" name="S577" compartment="compartment1" initialConcentration="0.29106960976206"/>
      <species id="S578" name="S578" compartment="compartment1" initialConcentration="0.642827410432197"/>
      <species id="S579" name="S579" compartment="compartment1" initialConcentration="0.691457866340174"/>
      <species id="S580" name="S580" compartment="compartment1" initialConcentration="0.755137801110302"/>
      <species id="S581" name="S581" compartment="compartment1" initialConcentration="0.559841482154215"/>
      <species id="S582" name="S582" compartment="compartment1" initialConcentration="0.825327172714416"/>
      <species id="S583" name="S583" compartment="compartment1" initialConcentration="0.960836114080601"/>
      <species id="S584" name="S584" compartment="compartment1" initialConcentration="0.761412451513424"/>
      <species id="S585" name="S585" compartment="compartment1" initialConcentration="0.923942578035734"/>
      <species id="S586" name="S586" compartment="compartment1" initialConcentration="0.762560575974998"/>
      <species id="S587" name="S587" compartment="compartment1" initialConcentration="0.780626570536714"/>
      <species id="S588" name="S588" compartment="compartment1" initialConcentration="0.81070484415857"/>
      <species id="S589" name="S589" compartment="compartment1" initialConcentration="0.0344461933977968"/>
      <species id="S590" name="S590" compartment="compartment1" initialConcentration="0.00610197256204597"/>
      <species id="S591" name="S591" compartment="compartment1" initialConcentration="0.682874835357422"/>
      <species id="S592" name="S592" compartment="compartment1" initialConcentration="0.0984395297854655"/>
      <species id="S593" name="S593" compartment="compartment1" initialConcentration="0.812069704875805"/>
      <species id="S594" name="S594" compartment="compartment1" initialConcentration="0.121906840753785"/>
      <species id="S595" name="S595" compartment="compartment1" initialConcentration="0.0370133578452611"/>
      <species id="S596" name="S596" compartment="compartment1" initialConcentration="0.903418355628804"/>
      <species id="S597" name="S597" compartment="compartment1" initialConcentration="0.890230125241326"/>
      <species id="S598" name="S598" compartment="compartment1" initialConcentration="0.683489682185978"/>
      <species id="S599" name="S599" compartment="compartment1" initialConcentration="0.661124215500655"/>
      <species id="S600" name="S600" compartment="compartment1" initialConcentration="0.295742795661138"/>
      <species id="S601" name="S601" compartment="compartment1" initialConcentration="0.652940888528221"/>
      <species id="S602" name="S602" compartment="compartment1" initialConcentration="0.0173941507695439"/>
      <species id="S603" name="S603" compartment="compartment1" initialConcentration="0.658765475499663"/>
      <species id="S604" name="S604" compartment="compartment1" initialConcentration="0.694250989300899"/>
      <species id="S605" name="S605" compartment="compartment1" initialConcentration="0.839201884948452"/>
      <species id="S606" name="S606" compartment="compartment1" initialConcentration="0.225707369403832"/>
      <species id="S607" name="S607" compartment="compartment1" initialConcentration="0.942206597738257"/>
      <species id="S608" name="S608" compartment="compartment1" initialConcentration="0.687235419125371"/>
      <species id="S609" name="S609" compartment="compartment1" initialConcentration="0.864634951783295"/>
      <species id="S610" name="S610" compartment="compartment1" initialConcentration="0.361847369686096"/>
      <species id="S611" name="S611" compartment="compartment1" initialConcentration="0.873769517872291"/>
      <species id="S612" name="S612" compartment="compartment1" initialConcentration="0.981027531873102"/>
      <species id="S613" name="S613" compartment="compartment1" initialConcentration="0.682317152643908"/>
      <species id="S614" name="S614" compartment="compartment1" initialConcentration="0.0460956297372396"/>
      <species id="S615" name="S615" compartment="compartment1" initialConcentration="0.586497723506611"/>
      <species id="S616" name="S616" compartment="compartment1" initialConcentration="0.680020041194923"/>
      <species id="S617" name="S617" compartment="compartment1" initialConcentration="0.629424906319774"/>
      <species id="S618" name="S618" compartment="compartment1" initialConcentration="0.348230078446258"/>
      <species id="S619" name="S619" compartment="compartment1" initialConcentration="0.497207823457012"/>
      <species id="S620" name="S620" compartment="compartment1" initialConcentration="0.155313745174933"/>
      <species id="S621" name="S621" compartment="compartment1" initialConcentration="0.995789331850146"/>
      <species id="S622" name="S622" compartment="compartment1" initialConcentration="0.224310214656892"/>
      <species id="S623" name="S623" compartment="compartment1" initialConcentration="0.0880139482404154"/>
      <species id="S624" name="S624" compartment="compartment1" initialConcentration="0.11418488898361"/>
      <species id="S625" name="S625" compartment="compartment1" initialConcentration="0.853893380983451"/>
      <species id="S626" name="S626" compartment="compartment1" initialConcentration="0.406880346409324"/>
      <species id="S627" name="S627" compartment="compartment1" initialConcentration="0.330220509733669"/>
      <species id="S628" name="S628" compartment="compartment1" initialConcentration="0.573088275685648"/>
      <species id="S629" name="S629" compartment="compartment1" initialConcentration="0.747606281432488"/>
      <species id="S630" name="S630" compartment="compartment1" initialConcentration="0.901467358745162"/>
      <species id="S631" name="S631" compartment="compartment1" initialConcentration="0.636681765251383"/>
      <species id="S632" name="S632" compartment="compartment1" initialConcentration="0.42296595981315"/>
      <species id="S633" name="S633" compartment="compartment1" initialConcentration="0.617241038071419"/>
      <species id="S634" name="S634" compartment="compartment1" initialConcentration="0.793945266943988"/>
      <species id="S635" name="S635" compartment="compartment1" initialConcentration="0.233825003863154"/>
      <species id="S636" name="S636" compartment="compartment1" initialConcentration="0.214172124748695"/>
      <species id="S637" name="S637" compartment="compartment1" initialConcentration="0.37317882240413"/>
      <species id="S638" name="S638" compartment="compartment1" initialConcentration="0.627766038018002"/>
      <species id="S639" name="S639" compartment="compartment1" initialConcentration="0.782627138732466"/>
      <species id="S640" name="S640" compartment="compartment1" initialConcentration="0.326956808994677"/>
      <species id="S641" name="S641" compartment="compartment1" initialConcentration="0.961093383575966"/>
      <species id="S642" name="S642" compartment="compartment1" initialConcentration="0.0939940911213015"/>
      <species id="S643" name="S643" compartment="compartment1" initialConcentration="0.200401696325153"/>
      <species id="S644" name="S644" compartment="compartment1" initialConcentration="0.521855273795124"/>
      <species id="S645" name="S645" compartment="compartment1" initialConcentration="0.136883034927955"/>
      <species id="S646" name="S646" compartment="compartment1" initialConcentration="0.454377319171063"/>
      <species id="S647" name="S647" compartment="compartment1" initialConcentration="0.0435204182117307"/>
      <species id="S648" name="S648" compartment="compartment1" initialConcentration="0.331744911678859"/>
      <species id="S649" name="S649" compartment="compartment1" initialConcentration="0.229156496830691"/>
      <species id="S650" name="S650" compartment="compartment1" initialConcentration="0.796569283253591"/>
      <species id="S651" name="S651" compartment="compartment1" initialConcentration="0.468011800854707"/>
      <species id="S652" name="S652" compartment="compartment1" initialConcentration="0.834591467918916"/>
      <species id="S653" name="S653" compartment="compartment1" initialConcentration="0.468612448056742"/>
      <species id="S654" name="S654" compartment="compartment1" initialConcentration="0.582126719905736"/>
      <species id="S655" name="S655" compartment="compartment1" initialConcentration="0.432852714247449"/>
      <species id="S656" name="S656" compartment="compartment1" initialConcentration="0.0152456207883562"/>
      <species id="S657" name="S657" compartment="compartment1" initialConcentration="0.487505626252832"/>
      <species id="S658" name="S658" compartment="compartment1" initialConcentration="0.265232187923804"/>
      <species id="S659" name="S659" compartment="compartment1" initialConcentration="0.682698580069096"/>
      <species id="S660" name="S660" compartment="compartment1" initialConcentration="0.808813890691821"/>
      <species id="S661" name="S661" compartment="compartment1" initialConcentration="0.393591368218172"/>
      <species id="S662" name="S662" compartment="compartment1" initialConcentration="0.456735881413135"/>
      <species id="S663" name="S663" compartment="compartment1" initialConcentration="0.351934324548958"/>
      <species id="S664" name="S664" compartment="compartment1" initialConcentration="0.28879674533519"/>
      <species id="S665" name="S665" compartment="compartment1" initialConcentration="0.87326488237663"/>
      <species id="S666" name="S666" compartment="compartment1" initialConcentration="0.127772036088509"/>
      <species id="S667" name="S667" compartment="compartment1" initialConcentration="0.847680548421745"/>
      <species id="S668" name="S668" compartment="compartment1" initialConcentration="0.348961621689921"/>
      <species id="S669" name="S669" compartment="compartment1" initialConcentration="0.20253143695396"/>
      <species id="S670" name="S670" compartment="compartment1" initialConcentration="0.490456880900828"/>
      <species id="S671" name="S671" compartment="compartment1" initialConcentration="0.790970386945012"/>
      <species id="S672" name="S672" compartment="compartment1" initialConcentration="0.631979029914885"/>
      <species id="S673" name="S673" compartment="compartment1" initialConcentration="0.233230037451249"/>
      <species id="S674" name="S674" compartment="compartment1" initialConcentration="0.421539797974521"/>
      <species id="S675" name="S675" compartment="compartment1" initialConcentration="0.738558657195118"/>
      <species id="S676" name="S676" compartment="compartment1" initialConcentration="0.130625113572466"/>
      <species id="S677" name="S677" compartment="compartment1" initialConcentration="0.813286143053438"/>
      <species id="S678" name="S678" compartment="compartment1" initialConcentration="0.832452864328655"/>
      <species id="S679" name="S679" compartment="compartment1" initialConcentration="0.264222095653272"/>
      <species id="S680" name="S680" compartment="compartment1" initialConcentration="0.0546741948434096"/>
      <species id="S681" name="S681" compartment="compartment1" initialConcentration="0.2984363512644"/>
      <species id="S682" name="S682" compartment="compartment1" initialConcentration="0.0418519438409382"/>
      <species id="S683" name="S683" compartment="compartment1" initialConcentration="0.547734728458255"/>
      <species id="S684" name="S684" compartment="compartment1" initialConcentration="0.432547618322904"/>
      <species id="S685" name="S685" compartment="compartment1" initialConcentration="0.546248395782192"/>
      <species id="S686" name="S686" compartment="compartment1" initialConcentration="0.507776653676641"/>
      <species id="S687" name="S687" compartment="compartment1" initialConcentration="0.152636540112702"/>
      <species id="S688" name="S688" compartment="compartment1" initialConcentration="0.759304007797593"/>
      <species id="S689" name="S689" compartment="compartment1" initialConcentration="0.517814984368861"/>
      <species id="S690" name="S690" compartment="compartment1" initialConcentration="0.494904669777333"/>
      <species id="S691" name="S691" compartment="compartment1" initialConcentration="0.838880639713303"/>
      <species id="S692" name="S692" compartment="compartment1" initialConcentration="0.406033739293603"/>
      <species id="S693" name="S693" compartment="compartment1" initialConcentration="0.28546625332803"/>
      <species id="S694" name="S694" compartment="compartment1" initialConcentration="0.106052359442283"/>
      <species id="S695" name="S695" compartment="compartment1" initialConcentration="0.313494424964744"/>
      <species id="S696" name="S696" compartment="compartment1" initialConcentration="0.0703765297651477"/>
      <species id="S697" name="S697" compartment="compartment1" initialConcentration="0.304758522154287"/>
      <species id="S698" name="S698" compartment="compartment1" initialConcentration="0.69700455187754"/>
      <species id="S699" name="S699" compartment="compartment1" initialConcentration="0.964244683889104"/>
      <species id="S700" name="S700" compartment="compartment1" initialConcentration="0.613023343980729"/>
      <species id="S701" name="S701" compartment="compartment1" initialConcentration="0.490122380996036"/>
      <species id="S702" name="S702" compartment="compartment1" initialConcentration="0.921430743088624"/>
      <species id="S703" name="S703" compartment="compartment1" initialConcentration="0.898363048193153"/>
      <species id="S704" name="S704" compartment="compartment1" initialConcentration="0.285647741496449"/>
      <species id="S705" name="S705" compartment="compartment1" initialConcentration="0.715398999744757"/>
      <species id="S706" name="S706" compartment="compartment1" initialConcentration="0.781538679774501"/>
      <species id="S707" name="S707" compartment="compartment1" initialConcentration="0.399653312606263"/>
      <species id="S708" name="S708" compartment="compartment1" initialConcentration="0.703649788329483"/>
      <species id="S709" name="S709" compartment="compartment1" initialConcentration="0.428079592166643"/>
      <species id="S710" name="S710" compartment="compartment1" initialConcentration="0.182447237118956"/>
      <species id="S711" name="S711" compartment="compartment1" initialConcentration="0.273627071060043"/>
      <species id="S712" name="S712" compartment="compartment1" initialConcentration="0.864019876491072"/>
      <species id="S713" name="S713" compartment="compartment1" initialConcentration="0.460192488120637"/>
      <species id="S714" name="S714" compartment="compartment1" initialConcentration="0.281651834160201"/>
      <species id="S715" name="S715" compartment="compartment1" initialConcentration="0.124251090067423"/>
      <species id="S716" name="S716" compartment="compartment1" initialConcentration="0.825150355128372"/>
      <species id="S717" name="S717" compartment="compartment1" initialConcentration="0.234740801168412"/>
      <species id="S718" name="S718" compartment="compartment1" initialConcentration="0.958591038417205"/>
      <species id="S719" name="S719" compartment="compartment1" initialConcentration="0.591758694732992"/>
      <species id="S720" name="S720" compartment="compartment1" initialConcentration="0.266455883812833"/>
      <species id="S721" name="S721" compartment="compartment1" initialConcentration="0.218565054321416"/>
      <species id="S722" name="S722" compartment="compartment1" initialConcentration="0.798852592234097"/>
      <species id="S723" name="S723" compartment="compartment1" initialConcentration="0.27477373104995"/>
      <species id="S724" name="S724" compartment="compartment1" initialConcentration="0.288675932896609"/>
      <species id="S725" name="S725" compartment="compartment1" initialConcentration="0.976137359529935"/>
      <species id="S726" name="S726" compartment="compartment1" initialConcentration="0.909275325256483"/>
      <species id="S727" name="S727" compartment="compartment1" initialConcentration="0.890918216420138"/>
      <species id="S728" name="S728" compartment="compartment1" initialConcentration="0.870921683859361"/>
      <species id="S729" name="S729" compartment="compartment1" initialConcentration="0.955306310160878"/>
      <species id="S730" name="S730" compartment="compartment1" initialConcentration="0.048639573162513"/>
      <species id="S731" name="S731" compartment="compartment1" initialConcentration="0.533314891521498"/>
      <species id="S732" name="S732" compartment="compartment1" initialConcentration="0.666948181978297"/>
      <species id="S733" name="S733" compartment="compartment1" initialConcentration="0.368009520651596"/>
      <species id="S734" name="S734" compartment="compartment1" initialConcentration="0.191793441294469"/>
      <species id="S735" name="S735" compartment="compartment1" initialConcentration="0.53018536233962"/>
      <species id="S736" name="S736" compartment="compartment1" initialConcentration="0.073453132826439"/>
      <species id="S737" name="S737" compartment="compartment1" initialConcentration="0.340838079275342"/>
      <species id="S738" name="S738" compartment="compartment1" initialConcentration="0.350245833550407"/>
      <species id="S739" name="S739" compartment="compartment1" initialConcentration="0.956541917016028"/>
      <species id="S740" name="S740" compartment="compartment1" initialConcentration="0.088422416492506"/>
      <species id="S741" name="S741" compartment="compartment1" initialConcentration="0.245560876113294"/>
      <species id="S742" name="S742" compartment="compartment1" initialConcentration="0.804882917256344"/>
      <species id="S743" name="S743" compartment="compartment1" initialConcentration="0.703252128827987"/>
      <species id="S744" name="S744" compartment="compartment1" initialConcentration="0.919907289863578"/>
      <species id="S745" name="S745" compartment="compartment1" initialConcentration="0.866496023823778"/>
      <species id="S746" name="S746" compartment="compartment1" initialConcentration="0.288692235618969"/>
      <species id="S747" name="S747" compartment="compartment1" initialConcentration="0.372630416357222"/>
      <species id="S748" name="S748" compartment="compartment1" initialConcentration="0.695627494614787"/>
      <species id="S749" name="S749" compartment="compartment1" initialConcentration="0.586963599446857"/>
      <species id="S750" name="S750" compartment="compartment1" initialConcentration="0.160811419646723"/>
      <species id="S751" name="S751" compartment="compartment1" initialConcentration="0.430014445928421"/>
      <species id="S752" name="S752" compartment="compartment1" initialConcentration="0.60302686010645"/>
      <species id="S753" name="S753" compartment="compartment1" initialConcentration="0.342658938247913"/>
      <species id="S754" name="S754" compartment="compartment1" initialConcentration="0.271930324303584"/>
      <species id="S755" name="S755" compartment="compartment1" initialConcentration="0.0760356231176125"/>
      <species id="S756" name="S756" compartment="compartment1" initialConcentration="0.518480442557589"/>
      <species id="S757" name="S757" compartment="compartment1" initialConcentration="0.278331908509842"/>
      <species id="S758" name="S758" compartment="compartment1" initialConcentration="0.672775016688015"/>
      <species id="S759" name="S759" compartment="compartment1" initialConcentration="0.992149743061794"/>
      <species id="S760" name="S760" compartment="compartment1" initialConcentration="0.473194803248938"/>
      <species id="S761" name="S761" compartment="compartment1" initialConcentration="0.251597030734389"/>
      <species id="S762" name="S762" compartment="compartment1" initialConcentration="0.867909920211279"/>
      <species id="S763" name="S763" compartment="compartment1" initialConcentration="0.193569626341315"/>
      <species id="S764" name="S764" compartment="compartment1" initialConcentration="0.128722831443125"/>
      <species id="S765" name="S765" compartment="compartment1" initialConcentration="0.85762143518642"/>
      <species id="S766" name="S766" compartment="compartment1" initialConcentration="0.527452458790109"/>
      <species id="S767" name="S767" compartment="compartment1" initialConcentration="0.598628847985667"/>
      <species id="S768" name="S768" compartment="compartment1" initialConcentration="0.557387373862112"/>
      <species id="S769" name="S769" compartment="compartment1" initialConcentration="0.818084425539327"/>
      <species id="S770" name="S770" compartment="compartment1" initialConcentration="0.113569542616807"/>
      <species id="S771" name="S771" compartment="compartment1" initialConcentration="0.0383182957621431"/>
      <species id="S772" name="S772" compartment="compartment1" initialConcentration="0.625703569368543"/>
      <species id="S773" name="S773" compartment="compartment1" initialConcentration="0.20103273460473"/>
      <species id="S774" name="S774" compartment="compartment1" initialConcentration="0.499764474762635"/>
      <species id="S775" name="S775" compartment="compartment1" initialConcentration="0.390696001084144"/>
      <species id="S776" name="S776" compartment="compartment1" initialConcentration="0.321633309021468"/>
      <species id="S777" name="S777" compartment="compartment1" initialConcentration="0.840536113169082"/>
      <species id="S778" name="S778" compartment="compartment1" initialConcentration="0.278734322271472"/>
      <species id="S779" name="S779" compartment="compartment1" initialConcentration="0.275055422444325"/>
      <species id="S780" name="S780" compartment="compartment1" initialConcentration="0.362818414881932"/>
      <species id="S781" name="S781" compartment="compartment1" initialConcentration="0.155905968709205"/>
      <species id="S782" name="S782" compartment="compartment1" initialConcentration="0.776071773290533"/>
      <species id="S783" name="S783" compartment="compartment1" initialConcentration="0.0788591449135645"/>
      <species id="S784" name="S784" compartment="compartment1" initialConcentration="0.467826903952162"/>
      <species id="S785" name="S785" compartment="compartment1" initialConcentration="0.387687326318996"/>
      <species id="S786" name="S786" compartment="compartment1" initialConcentration="0.914046711190153"/>
      <species id="S787" name="S787" compartment="compartment1" initialConcentration="0.547673259526355"/>
      <species id="S788" name="S788" compartment="compartment1" initialConcentration="0.761029122191618"/>
      <species id="S789" name="S789" compartment="compartment1" initialConcentration="0.031369439103913"/>
      <species id="S790" name="S790" compartment="compartment1" initialConcentration="0.113635369439667"/>
      <species id="S791" name="S791" compartment="compartment1" initialConcentration="0.418289221294"/>
      <species id="S792" name="S792" compartment="compartment1" initialConcentration="0.693517397930656"/>
      <species id="S793" name="S793" compartment="compartment1" initialConcentration="0.754148084713066"/>
      <species id="S794" name="S794" compartment="compartment1" initialConcentration="0.933073340264914"/>
      <species id="S795" name="S795" compartment="compartment1" initialConcentration="0.436683852652364"/>
      <species id="S796" name="S796" compartment="compartment1" initialConcentration="0.586562709632828"/>
      <species id="S797" name="S797" compartment="compartment1" initialConcentration="0.420560505408205"/>
      <species id="S798" name="S798" compartment="compartment1" initialConcentration="0.595657489766825"/>
      <species id="S799" name="S799" compartment="compartment1" initialConcentration="0.0686134293318115"/>
      <species id="S800" name="S800" compartment="compartment1" initialConcentration="0.955867948594239"/>
      <species id="S801" name="S801" compartment="compartment1" initialConcentration="0.972989361254586"/>
      <species id="S802" name="S802" compartment="compartment1" initialConcentration="0.578082039149875"/>
      <species id="S803" name="S803" compartment="compartment1" initialConcentration="0.887909735416243"/>
      <species id="S804" name="S804" compartment="compartment1" initialConcentration="0.760703372892877"/>
      <species id="S805" name="S805" compartment="compartment1" initialConcentration="0.227107373600194"/>
      <species id="S806" name="S806" compartment="compartment1" initialConcentration="0.997689558760029"/>
      <species id="S807" name="S807" compartment="compartment1" initialConcentration="0.562444098939847"/>
      <species id="S808" name="S808" compartment="compartment1" initialConcentration="0.939724729184226"/>
      <species id="S809" name="S809" compartment="compartment1" initialConcentration="0.375378785612113"/>
      <species id="S810" name="S810" compartment="compartment1" initialConcentration="0.377266417597816"/>
      <species id="S811" name="S811" compartment="compartment1" initialConcentration="0.637186739923625"/>
      <species id="S812" name="S812" compartment="compartment1" initialConcentration="0.129934785426905"/>
      <species id="S813" name="S813" compartment="compartment1" initialConcentration="0.164169982362086"/>
      <species id="S814" name="S814" compartment="compartment1" initialConcentration="0.72442657616873"/>
      <species id="S815" name="S815" compartment="compartment1" initialConcentration="0.516067501523942"/>
      <species id="S816" name="S816" compartment="compartment1" initialConcentration="0.595828362336135"/>
      <species id="S817" name="S817" compartment="compartment1" initialConcentration="0.124676645332174"/>
      <species id="S818" name="S818" compartment="compartment1" initialConcentration="0.415778051694113"/>
      <species id="S819" name="S819" compartment="compartment1" initialConcentration="0.488403572068741"/>
      <species id="S820" name="S820" compartment="compartment1" initialConcentration="0.23673832436149"/>
      <species id="S821" name="S821" compartment="compartment1" initialConcentration="0.339123409851473"/>
      <species id="S822" name="S822" compartment="compartment1" initialConcentration="0.219861015738232"/>
      <species id="S823" name="S823" compartment="compartment1" initialConcentration="0.634857808134834"/>
      <species id="S824" name="S824" compartment="compartment1" initialConcentration="0.732683572398859"/>
      <species id="S825" name="S825" compartment="compartment1" initialConcentration="0.833363569729547"/>
      <species id="S826" name="S826" compartment="compartment1" initialConcentration="0.750666488557069"/>
      <species id="S827" name="S827" compartment="compartment1" initialConcentration="0.428809433050509"/>
      <species id="S828" name="S828" compartment="compartment1" initialConcentration="0.0243190242220615"/>
      <species id="S829" name="S829" compartment="compartment1" initialConcentration="0.496533497432603"/>
      <species id="S830" name="S830" compartment="compartment1" initialConcentration="0.384147485573906"/>
      <species id="S831" name="S831" compartment="compartment1" initialConcentration="0.662968879309918"/>
      <species id="S832" name="S832" compartment="compartment1" initialConcentration="0.841255191593805"/>
      <species id="S833" name="S833" compartment="compartment1" initialConcentration="0.673949059180286"/>
      <species id="S834" name="S834" compartment="compartment1" initialConcentration="0.418223964051839"/>
      <species id="S835" name="S835" compartment="compartment1" initialConcentration="0.148493630757906"/>
      <species id="S836" name="S836" compartment="compartment1" initialConcentration="0.329411123718946"/>
      <species id="S837" name="S837" compartment="compartment1" initialConcentration="0.1170476668751"/>
      <species id="S838" name="S838" compartment="compartment1" initialConcentration="0.0671519138818082"/>
      <species id="S839" name="S839" compartment="compartment1" initialConcentration="0.0398338622815236"/>
      <species id="S840" name="S840" compartment="compartment1" initialConcentration="0.80884708548156"/>
      <species id="S841" name="S841" compartment="compartment1" initialConcentration="0.725006621483049"/>
      <species id="S842" name="S842" compartment="compartment1" initialConcentration="0.435767773011272"/>
      <species id="S843" name="S843" compartment="compartment1" initialConcentration="0.7279804268516"/>
      <species id="S844" name="S844" compartment="compartment1" initialConcentration="0.746373963280415"/>
      <species id="S845" name="S845" compartment="compartment1" initialConcentration="0.855175703990847"/>
      <species id="S846" name="S846" compartment="compartment1" initialConcentration="0.661675729031878"/>
      <species id="S847" name="S847" compartment="compartment1" initialConcentration="0.928218460655353"/>
      <species id="S848" name="S848" compartment="compartment1" initialConcentration="0.8632469051176"/>
      <species id="S849" name="S849" compartment="compartment1" initialConcentration="0.635662689502317"/>
      <species id="S850" name="S850" compartment="compartment1" initialConcentration="0.189277722274411"/>
      <species id="S851" name="S851" compartment="compartment1" initialConcentration="0.366248080919581"/>
      <species id="S852" name="S852" compartment="compartment1" initialConcentration="0.313935124082515"/>
      <species id="S853" name="S853" compartment="compartment1" initialConcentration="0.583848596750612"/>
      <species id="S854" name="S854" compartment="compartment1" initialConcentration="0.190312460058249"/>
      <species id="S855" name="S855" compartment="compartment1" initialConcentration="0.694826869385696"/>
      <species id="S856" name="S856" compartment="compartment1" initialConcentration="0.832415003524272"/>
      <species id="S857" name="S857" compartment="compartment1" initialConcentration="0.17932853525498"/>
      <species id="S858" name="S858" compartment="compartment1" initialConcentration="0.373605300336405"/>
      <species id="S859" name="S859" compartment="compartment1" initialConcentration="0.637075066479608"/>
      <species id="S860" name="S860" compartment="compartment1" initialConcentration="0.0506763320592239"/>
      <species id="S861" name="S861" compartment="compartment1" initialConcentration="0.530137359245253"/>
      <species id="S862" name="S862" compartment="compartment1" initialConcentration="0.120762735489079"/>
      <species id="S863" name="S863" compartment="compartment1" initialConcentration="0.943126092562517"/>
      <species id="S864" name="S864" compartment="compartment1" initialConcentration="0.150770461237929"/>
      <species id="S865" name="S865" compartment="compartment1" initialConcentration="0.765486460453747"/>
      <species id="S866" name="S866" compartment="compartment1" initialConcentration="0.148031191259479"/>
      <species id="S867" name="S867" compartment="compartment1" initialConcentration="0.85928738479262"/>
      <species id="S868" name="S868" compartment="compartment1" initialConcentration="0.0100202622885052"/>
      <species id="S869" name="S869" compartment="compartment1" initialConcentration="0.978994023926413"/>
      <species id="S870" name="S870" compartment="compartment1" initialConcentration="0.500712471292449"/>
      <species id="S871" name="S871" compartment="compartment1" initialConcentration="0.0819231128655051"/>
      <species id="S872" name="S872" compartment="compartment1" initialConcentration="0.266343127311407"/>
      <species id="S873" name="S873" compartment="compartment1" initialConcentration="0.989003782672947"/>
      <species id="S874" name="S874" compartment="compartment1" initialConcentration="0.172019854362682"/>
      <species id="S875" name="S875" compartment="compartment1" initialConcentration="0.989414090585868"/>
      <species id="S876" name="S876" compartment="compartment1" initialConcentration="0.442068358999167"/>
      <species id="S877" name="S877" compartment="compartment1" initialConcentration="0.29359004758089"/>
      <species id="S878" name="S878" compartment="compartment1" initialConcentration="0.875543685877008"/>
      <species id="S879" name="S879" compartment="compartment1" initialConcentration="0.503055370807135"/>
      <species id="S880" name="S880" compartment="compartment1" initialConcentration="0.217042913936808"/>
      <species id="S881" name="S881" compartment="compartment1" initialConcentration="0.262955537403479"/>
      <species id="S882" name="S882" compartment="compartment1" initialConcentration="0.0294957090401085"/>
      <species id="S883" name="S883" compartment="compartment1" initialConcentration="0.712880719266778"/>
      <species id="S884" name="S884" compartment="compartment1" initialConcentration="0.303031434969401"/>
      <species id="S885" name="S885" compartment="compartment1" initialConcentration="0.287102812800091"/>
      <species id="S886" name="S886" compartment="compartment1" initialConcentration="0.158993708282957"/>
      <species id="S887" name="S887" compartment="compartment1" initialConcentration="0.864248183583729"/>
      <species id="S888" name="S888" compartment="compartment1" initialConcentration="0.791330065312633"/>
      <species id="S889" name="S889" compartment="compartment1" initialConcentration="0.472319964013966"/>
      <species id="S890" name="S890" compartment="compartment1" initialConcentration="0.0423159280240928"/>
      <species id="S891" name="S891" compartment="compartment1" initialConcentration="0.41740482226296"/>
      <species id="S892" name="S892" compartment="compartment1" initialConcentration="0.632336632761963"/>
      <species id="S893" name="S893" compartment="compartment1" initialConcentration="0.489869782521068"/>
      <species id="S894" name="S894" compartment="compartment1" initialConcentration="0.218645197072501"/>
      <species id="S895" name="S895" compartment="compartment1" initialConcentration="0.889993481050668"/>
      <species id="S896" name="S896" compartment="compartment1" initialConcentration="0.558204089848679"/>
      <species id="S897" name="S897" compartment="compartment1" initialConcentration="0.626382250279799"/>
      <species id="S898" name="S898" compartment="compartment1" initialConcentration="0.0690444145092542"/>
      <species id="S899" name="S899" compartment="compartment1" initialConcentration="0.354114759838907"/>
      <species id="S900" name="S900" compartment="compartment1" initialConcentration="0.998647197584871"/>
      <species id="S901" name="S901" compartment="compartment1" initialConcentration="0.146235777880329"/>
      <species id="S902" name="S902" compartment="compartment1" initialConcentration="0.115287135452463"/>
      <species id="S903" name="S903" compartment="compartment1" initialConcentration="0.0502692060067588"/>
      <species id="S904" name="S904" compartment="compartment1" initialConcentration="0.0379276057143084"/>
      <species id="S905" name="S905" compartment="compartment1" initialConcentration="0.290295662550283"/>
      <species id="S906" name="S906" compartment="compartment1" initialConcentration="0.949978032255598"/>
      <species id="S907" name="S907" compartment="compartment1" initialConcentration="0.297144872770953"/>
      <species id="S908" name="S908" compartment="compartment1" initialConcentration="0.157499899214967"/>
      <species id="S909" name="S909" compartment="compartment1" initialConcentration="0.894380460559917"/>
      <species id="S910" name="S910" compartment="compartment1" initialConcentration="0.911538848750436"/>
      <species id="S911" name="S911" compartment="compartment1" initialConcentration="0.139450470753841"/>
      <species id="S912" name="S912" compartment="compartment1" initialConcentration="0.428743071205334"/>
      <species id="S913" name="S913" compartment="compartment1" initialConcentration="0.0106347526551085"/>
      <species id="S914" name="S914" compartment="compartment1" initialConcentration="0.129230970785324"/>
      <species id="S915" name="S915" compartment="compartment1" initialConcentration="0.393028103798545"/>
      <species id="S916" name="S916" compartment="compartment1" initialConcentration="0.87644437037269"/>
      <species id="S917" name="S917" compartment="compartment1" initialConcentration="0.253500986673629"/>
      <species id="S918" name="S918" compartment="compartment1" initialConcentration="0.271702977891392"/>
      <species id="S919" name="S919" compartment="compartment1" initialConcentration="0.727025901764454"/>
      <species id="S920" name="S920" compartment="compartment1" initialConcentration="0.880986532379874"/>
      <species id="S921" name="S921" compartment="compartment1" initialConcentration="0.4562611029259"/>
      <species id="S922" name="S922" compartment="compartment1" initialConcentration="0.771347041565747"/>
      <species id="S923" name="S923" compartment="compartment1" initialConcentration="0.732892283111188"/>
      <species id="S924" name="S924" compartment="compartment1" initialConcentration="0.801284167952655"/>
      <species id="S925" name="S925" compartment="compartment1" initialConcentration="0.519754633175792"/>
      <species id="S926" name="S926" compartment="compartment1" initialConcentration="0.682489444143424"/>
      <species id="S927" name="S927" compartment="compartment1" initialConcentration="0.800019584703318"/>
      <species id="S928" name="S928" compartment="compartment1" initialConcentration="0.526871014235194"/>
      <species id="S929" name="S929" compartment="compartment1" initialConcentration="0.239976207359797"/>
      <species id="S930" name="S930" compartment="compartment1" initialConcentration="0.340116675628797"/>
      <species id="S931" name="S931" compartment="compartment1" initialConcentration="0.611696019963779"/>
      <species id="S932" name="S932" compartment="compartment1" initialConcentration="0.929931588436839"/>
      <species id="S933" name="S933" compartment="compartment1" initialConcentration="0.909779261569123"/>
      <species id="S934" name="S934" compartment="compartment1" initialConcentration="0.895968746858831"/>
      <species id="S935" name="S935" compartment="compartment1" initialConcentration="0.491315074918401"/>
      <species id="S936" name="S936" compartment="compartment1" initialConcentration="0.900189822098412"/>
      <species id="S937" name="S937" compartment="compartment1" initialConcentration="0.312114509525072"/>
      <species id="S938" name="S938" compartment="compartment1" initialConcentration="0.703883221034094"/>
      <species id="S939" name="S939" compartment="compartment1" initialConcentration="0.14337649774687"/>
      <species id="S940" name="S940" compartment="compartment1" initialConcentration="0.485350768465596"/>
      <species id="S941" name="S941" compartment="compartment1" initialConcentration="0.0068844797986068"/>
      <species id="S942" name="S942" compartment="compartment1" initialConcentration="0.825032161873732"/>
      <species id="S943" name="S943" compartment="compartment1" initialConcentration="0.049018581732305"/>
      <species id="S944" name="S944" compartment="compartment1" initialConcentration="0.336339515639818"/>
      <species id="S945" name="S945" compartment="compartment1" initialConcentration="0.33642427276966"/>
      <species id="S946" name="S946" compartment="compartment1" initialConcentration="0.903026212170825"/>
      <species id="S947" name="S947" compartment="compartment1" initialConcentration="0.99832355185306"/>
      <species id="S948" name="S948" compartment="compartment1" initialConcentration="0.453757918041332"/>
      <species id="S949" name="S949" compartment="compartment1" initialConcentration="0.352491490102493"/>
      <species id="S950" name="S950" compartment="compartment1" initialConcentration="0.690256028335123"/>
      <species id="S951" name="S951" compartment="compartment1" initialConcentration="0.900957402761058"/>
      <species id="S952" name="S952" compartment="compartment1" initialConcentration="0.681175350905549"/>
      <species id="S953" name="S953" compartment="compartment1" initialConcentration="0.427547462286287"/>
      <species id="S954" name="S954" compartment="compartment1" initialConcentration="0.145783194923457"/>
      <species id="S955" name="S955" compartment="compartment1" initialConcentration="0.769535484323045"/>
      <species id="S956" name="S956" compartment="compartment1" initialConcentration="0.101715179314087"/>
      <species id="S957" name="S957" compartment="compartment1" initialConcentration="0.164380658287543"/>
      <species id="S958" name="S958" compartment="compartment1" initialConcentration="0.110197644695155"/>
      <species id="S959" name="S959" compartment="compartment1" initialConcentration="0.999281041480192"/>
      <species id="S960" name="S960" compartment="compartment1" initialConcentration="0.837710286350597"/>
      <species id="S961" name="S961" compartment="compartment1" initialConcentration="0.660232285489141"/>
      <species id="S962" name="S962" compartment="compartment1" initialConcentration="0.591326490041871"/>
      <species id="S963" name="S963" compartment="compartment1" initialConcentration="0.988689788639899"/>
      <species id="S964" name="S964" compartment="compartment1" initialConcentration="0.191754146804197"/>
      <species id="S965" name="S965" compartment="compartment1" initialConcentration="0.52577353952408"/>
      <species id="S966" name="S966" compartment="compartment1" initialConcentration="0.750340793691907"/>
      <species id="S967" name="S967" compartment="compartment1" initialConcentration="0.0641980831174109"/>
      <species id="S968" name="S968" compartment="compartment1" initialConcentration="0.110465183185111"/>
      <species id="S969" name="S969" compartment="compartment1" initialConcentration="0.363422251996773"/>
      <species id="S970" name="S970" compartment="compartment1" initialConcentration="0.0995267160149549"/>
      <species id="S971" name="S971" compartment="compartment1" initialConcentration="0.904881033448261"/>
      <species id="S972" name="S972" compartment="compartment1" initialConcentration="0.173004263498687"/>
      <species id="S973" name="S973" compartment="compartment1" initialConcentration="0.870386029705967"/>
      <species id="S974" name="S974" compartment="compartment1" initialConcentration="0.0413252000250196"/>
      <species id="S975" name="S975" compartment="compartment1" initialConcentration="0.220914947870384"/>
      <species id="S976" name="S976" compartment="compartment1" initialConcentration="0.91518221066345"/>
      <species id="S977" name="S977" compartment="compartment1" initialConcentration="0.523496747904079"/>
      <species id="S978" name="S978" compartment="compartment1" initialConcentration="0.328433601155008"/>
      <species id="S979" name="S979" compartment="compartment1" initialConcentration="0.546775750377637"/>
      <species id="S980" name="S980" compartment="compartment1" initialConcentration="0.759553368632082"/>
      <species id="S981" name="S981" compartment="compartment1" initialConcentration="0.0962542389608207"/>
      <species id="S982" name="S982" compartment="compartment1" initialConcentration="0.597844649968165"/>
      <species id="S983" name="S983" compartment="compartment1" initialConcentration="0.814416580853631"/>
      <species id="S984" name="S984" compartment="compartment1" initialConcentration="0.0579606885573435"/>
      <species id="S985" name="S985" compartment="compartment1" initialConcentration="0.905303801043578"/>
      <species id="S986" name="S986" compartment="compartment1" initialConcentration="0.108808581073621"/>
      <species id="S987" name="S987" compartment="compartment1" initialConcentration="0.788446613951718"/>
      <species id="S988" name="S988" compartment="compartment1" initialConcentration="0.982625105551206"/>
      <species id="S989" name="S989" compartment="compartment1" initialConcentration="0.17671517849981"/>
      <species id="S990" name="S990" compartment="compartment1" initialConcentration="0.597223549570744"/>
      <species id="S991" name="S991" compartment="compartment1" initialConcentration="0.295537420258052"/>
      <species id="S992" name="S992" compartment="compartment1" initialConcentration="0.121937227281896"/>
      <species id="S993" name="S993" compartment="compartment1" initialConcentration="0.118656515715755"/>
      <species id="S994" name="S994" compartment="compartment1" initialConcentration="0.420019993454009"/>
      <species id="S995" name="S995" compartment="compartment1" initialConcentration="0.306185493772187"/>
      <species id="S996" name="S996" compartment="compartment1" initialConcentration="0.589033015448555"/>
      <species id="S997" name="S997" compartment="compartment1" initialConcentration="0.73402640799832"/>
      <species id="S998" name="S998" compartment="compartment1" initialConcentration="0.348220113659959"/>
      <species id="S999" name="S999" compartment="compartment1" initialConcentration="0.432351164747411"/>
      <species id="S1000" name="S1000" compartment="compartment1" initialConcentration="0.0343222000396431"/>
      <species id="S1001" name="S1001" compartment="compartment1" initialConcentration="0.2158512104565"/>
      <species id="S1002" name="S1002" compartment="compartment1" initialConcentration="0.606367594655358"/>
      <species id="S1003" name="S1003" compartment="compartment1" initialConcentration="0.500356652145628"/>
      <species id="S1004" name="S1004" compartment="compartment1" initialConcentration="0.412871623718745"/>
      <species id="S1005" name="S1005" compartment="compartment1" initialConcentration="0.654362632397937"/>
      <species id="S1006" name="S1006" compartment="compartment1" initialConcentration="0.81361612523684"/>
      <species id="S1007" name="S1007" compartment="compartment1" initialConcentration="0.983471377256104"/>
      <species id="S1008" name="S1008" compartment="compartment1" initialConcentration="0.708650866996873"/>
      <species id="S1009" name="S1009" compartment="compartment1" initialConcentration="0.237006983780364"/>
      <species id="S1010" name="S1010" compartment="compartment1" initialConcentration="0.856003848080251"/>
      <species id="S1011" name="S1011" compartment="compartment1" initialConcentration="0.473048799565604"/>
      <species id="S1012" name="S1012" compartment="compartment1" initialConcentration="0.328413916196846"/>
      <species id="S1013" name="S1013" compartment="compartment1" initialConcentration="0.0428858515708441"/>
      <species id="S1014" name="S1014" compartment="compartment1" initialConcentration="0.0676116536294725"/>
      <species id="S1015" name="S1015" compartment="compartment1" initialConcentration="0.53177206908381"/>
      <species id="S1016" name="S1016" compartment="compartment1" initialConcentration="0.129149716389028"/>
      <species id="S1017" name="S1017" compartment="compartment1" initialConcentration="0.994109104899062"/>
      <species id="S1018" name="S1018" compartment="compartment1" initialConcentration="0.679632122702989"/>
      <species id="S1019" name="S1019" compartment="compartment1" initialConcentration="0.335169488671051"/>
      <species id="S1020" name="S1020" compartment="compartment1" initialConcentration="0.960041225696539"/>
      <species id="S1021" name="S1021" compartment="compartment1" initialConcentration="0.748178486020134"/>
      <species id="S1022" name="S1022" compartment="compartment1" initialConcentration="0.566993479868397"/>
      <species id="S1023" name="S1023" compartment="compartment1" initialConcentration="0.892415673607294"/>
      <species id="S1024" name="S1024" compartment="compartment1" initialConcentration="0.641662419356768"/>
      <species id="S1025" name="S1025" compartment="compartment1" initialConcentration="0.745256906799108"/>
      <species id="S1026" name="S1026" compartment="compartment1" initialConcentration="0.82959797197227"/>
      <species id="S1027" name="S1027" compartment="compartment1" initialConcentration="0.987515560821158"/>
      <species id="S1028" name="S1028" compartment="compartment1" initialConcentration="0.0611117348735456"/>
      <species id="S1029" name="S1029" compartment="compartment1" initialConcentration="0.435301765090285"/>
      <species id="S1030" name="S1030" compartment="compartment1" initialConcentration="0.7351336390252"/>
      <species id="S1031" name="S1031" compartment="compartment1" initialConcentration="0.110343168574303"/>
      <species id="S1032" name="S1032" compartment="compartment1" initialConcentration="0.637101704579085"/>
      <species id="S1033" name="S1033" compartment="compartment1" initialConcentration="0.635147776265654"/>
      <species id="S1034" name="S1034" compartment="compartment1" initialConcentration="0.623251052445156"/>
      <species id="S1035" name="S1035" compartment="compartment1" initialConcentration="0.95256772666735"/>
      <species id="S1036" name="S1036" compartment="compartment1" initialConcentration="0.400093942907598"/>
      <species id="S1037" name="S1037" compartment="compartment1" initialConcentration="0.879067341442665"/>
      <species id="S1038" name="S1038" compartment="compartment1" initialConcentration="0.893669471521716"/>
      <species id="S1039" name="S1039" compartment="compartment1" initialConcentration="0.285888564566072"/>
      <species id="S1040" name="S1040" compartment="compartment1" initialConcentration="0.0257411324035925"/>
      <species id="S1041" name="S1041" compartment="compartment1" initialConcentration="0.125951597786893"/>
      <species id="S1042" name="S1042" compartment="compartment1" initialConcentration="0.231412474815516"/>
      <species id="S1043" name="S1043" compartment="compartment1" initialConcentration="0.850299718926057"/>
      <species id="S1044" name="S1044" compartment="compartment1" initialConcentration="0.760847145804226"/>
      <species id="S1045" name="S1045" compartment="compartment1" initialConcentration="0.159410350791885"/>
      <species id="S1046" name="S1046" compartment="compartment1" initialConcentration="0.668772645536389"/>
      <species id="S1047" name="S1047" compartment="compartment1" initialConcentration="0.230794810000591"/>
      <species id="S1048" name="S1048" compartment="compartment1" initialConcentration="0.892903530676981"/>
      <species id="S1049" name="S1049" compartment="compartment1" initialConcentration="0.100873058422036"/>
      <species id="S1050" name="S1050" compartment="compartment1" initialConcentration="0.00605108935730676"/>
      <species id="S1051" name="S1051" compartment="compartment1" initialConcentration="0.621213016718458"/>
      <species id="S1052" name="S1052" compartment="compartment1" initialConcentration="0.478147897132093"/>
      <species id="S1053" name="S1053" compartment="compartment1" initialConcentration="0.314092613607045"/>
      <species id="S1054" name="S1054" compartment="compartment1" initialConcentration="0.661512425160582"/>
      <species id="S1055" name="S1055" compartment="compartment1" initialConcentration="0.728561753087722"/>
      <species id="S1056" name="S1056" compartment="compartment1" initialConcentration="0.913245678850952"/>
      <species id="S1057" name="S1057" compartment="compartment1" initialConcentration="0.358959549644623"/>
      <species id="S1058" name="S1058" compartment="compartment1" initialConcentration="0.387824389349047"/>
      <species id="S1059" name="S1059" compartment="compartment1" initialConcentration="0.37889227154948"/>
      <species id="S1060" name="S1060" compartment="compartment1" initialConcentration="0.508443432454869"/>
      <species id="S1061" name="S1061" compartment="compartment1" initialConcentration="0.0626903461957555"/>
      <species id="S1062" name="S1062" compartment="compartment1" initialConcentration="0.175738391054881"/>
      <species id="S1063" name="S1063" compartment="compartment1" initialConcentration="0.335479302571932"/>
      <species id="S1064" name="S1064" compartment="compartment1" initialConcentration="0.951001090916487"/>
      <species id="S1065" name="S1065" compartment="compartment1" initialConcentration="0.797016737715783"/>
      <species id="S1066" name="S1066" compartment="compartment1" initialConcentration="0.159999637513174"/>
      <species id="S1067" name="S1067" compartment="compartment1" initialConcentration="0.713038453344575"/>
      <species id="S1068" name="S1068" compartment="compartment1" initialConcentration="0.80635619187524"/>
      <species id="S1069" name="S1069" compartment="compartment1" initialConcentration="0.0726067449024663"/>
      <species id="S1070" name="S1070" compartment="compartment1" initialConcentration="0.862389163690843"/>
      <species id="S1071" name="S1071" compartment="compartment1" initialConcentration="0.369977266511756"/>
      <species id="S1072" name="S1072" compartment="compartment1" initialConcentration="0.758384042059205"/>
      <species id="S1073" name="S1073" compartment="compartment1" initialConcentration="0.578871261096234"/>
      <species id="S1074" name="S1074" compartment="compartment1" initialConcentration="0.60492565363899"/>
      <species id="S1075" name="S1075" compartment="compartment1" initialConcentration="0.907452292103376"/>
      <species id="S1076" name="S1076" compartment="compartment1" initialConcentration="0.606289051245457"/>
      <species id="S1077" name="S1077" compartment="compartment1" initialConcentration="0.736529613794949"/>
      <species id="S1078" name="S1078" compartment="compartment1" initialConcentration="0.409970705358637"/>
      <species id="S1079" name="S1079" compartment="compartment1" initialConcentration="0.437310250537718"/>
      <species id="S1080" name="S1080" compartment="compartment1" initialConcentration="0.114738035022733"/>
      <species id="S1081" name="S1081" compartment="compartment1" initialConcentration="0.570740294441615"/>
      <species id="S1082" name="S1082" compartment="compartment1" initialConcentration="0.971686030145663"/>
      <species id="S1083" name="S1083" compartment="compartment1" initialConcentration="0.590510125826382"/>
      <species id="S1084" name="S1084" compartment="compartment1" initialConcentration="0.49634624346831"/>
      <species id="S1085" name="S1085" compartment="compartment1" initialConcentration="0.206403323278218"/>
      <species id="S1086" name="S1086" compartment="compartment1" initialConcentration="0.686790762579529"/>
      <species id="S1087" name="S1087" compartment="compartment1" initialConcentration="0.796508494719465"/>
      <species id="S1088" name="S1088" compartment="compartment1" initialConcentration="0.659431321740409"/>
      <species id="S1089" name="S1089" compartment="compartment1" initialConcentration="0.942154192812775"/>
      <species id="S1090" name="S1090" compartment="compartment1" initialConcentration="0.934430849955997"/>
      <species id="S1091" name="S1091" compartment="compartment1" initialConcentration="0.255192965648446"/>
      <species id="S1092" name="S1092" compartment="compartment1" initialConcentration="0.204536135360695"/>
      <species id="S1093" name="S1093" compartment="compartment1" initialConcentration="0.307464361136547"/>
      <species id="S1094" name="S1094" compartment="compartment1" initialConcentration="0.837970108566522"/>
      <species id="S1095" name="S1095" compartment="compartment1" initialConcentration="0.151474427117766"/>
      <species id="S1096" name="S1096" compartment="compartment1" initialConcentration="0.490968453688215"/>
      <species id="S1097" name="S1097" compartment="compartment1" initialConcentration="0.846775762276109"/>
      <species id="S1098" name="S1098" compartment="compartment1" initialConcentration="0.224733019075303"/>
      <species id="S1099" name="S1099" compartment="compartment1" initialConcentration="0.253315180012603"/>
      <species id="S1100" name="S1100" compartment="compartment1" initialConcentration="0.0957711114670919"/>
      <species id="S1101" name="S1101" compartment="compartment1" initialConcentration="0.67474110896481"/>
      <species id="S1102" name="S1102" compartment="compartment1" initialConcentration="0.984675063381668"/>
      <species id="S1103" name="S1103" compartment="compartment1" initialConcentration="0.949870122196256"/>
      <species id="S1104" name="S1104" compartment="compartment1" initialConcentration="0.282324274689292"/>
      <species id="S1105" name="S1105" compartment="compartment1" initialConcentration="0.110201525090182"/>
      <species id="S1106" name="S1106" compartment="compartment1" initialConcentration="0.814337738352495"/>
      <species id="S1107" name="S1107" compartment="compartment1" initialConcentration="0.107038745001817"/>
      <species id="S1108" name="S1108" compartment="compartment1" initialConcentration="0.89265452864383"/>
      <species id="S1109" name="S1109" compartment="compartment1" initialConcentration="0.654844938348505"/>
      <species id="S1110" name="S1110" compartment="compartment1" initialConcentration="0.64528833788357"/>
      <species id="S1111" name="S1111" compartment="compartment1" initialConcentration="0.0114999985472607"/>
      <species id="S1112" name="S1112" compartment="compartment1" initialConcentration="0.970771104158437"/>
      <species id="S1113" name="S1113" compartment="compartment1" initialConcentration="0.218262111892562"/>
      <species id="S1114" name="S1114" compartment="compartment1" initialConcentration="0.00609625004579399"/>
      <species id="S1115" name="S1115" compartment="compartment1" initialConcentration="0.0372101503371347"/>
      <species id="S1116" name="S1116" compartment="compartment1" initialConcentration="0.892773571110594"/>
      <species id="S1117" name="S1117" compartment="compartment1" initialConcentration="0.126893057702985"/>
      <species id="S1118" name="S1118" compartment="compartment1" initialConcentration="0.0210987897249577"/>
      <species id="S1119" name="S1119" compartment="compartment1" initialConcentration="0.896283711948832"/>
      <species id="S1120" name="S1120" compartment="compartment1" initialConcentration="0.419101146317586"/>
      <species id="S1121" name="S1121" compartment="compartment1" initialConcentration="0.0781228968442052"/>
      <species id="S1122" name="S1122" compartment="compartment1" initialConcentration="0.478803107124339"/>
      <species id="S1123" name="S1123" compartment="compartment1" initialConcentration="0.795103101714961"/>
      <species id="S1124" name="S1124" compartment="compartment1" initialConcentration="0.138951825336662"/>
      <species id="S1125" name="S1125" compartment="compartment1" initialConcentration="0.712275034349416"/>
      <species id="S1126" name="S1126" compartment="compartment1" initialConcentration="0.746084274704339"/>
      <species id="S1127" name="S1127" compartment="compartment1" initialConcentration="0.698242848850806"/>
      <species id="S1128" name="S1128" compartment="compartment1" initialConcentration="0.646145348637889"/>
      <species id="S1129" name="S1129" compartment="compartment1" initialConcentration="0.21463997456507"/>
      <species id="S1130" name="S1130" compartment="compartment1" initialConcentration="0.436292451446868"/>
      <species id="S1131" name="S1131" compartment="compartment1" initialConcentration="0.723992194986996"/>
      <species id="S1132" name="S1132" compartment="compartment1" initialConcentration="0.418588155526263"/>
      <species id="S1133" name="S1133" compartment="compartment1" initialConcentration="0.6041407640623"/>
      <species id="S1134" name="S1134" compartment="compartment1" initialConcentration="0.25728116713524"/>
      <species id="S1135" name="S1135" compartment="compartment1" initialConcentration="0.984553442152646"/>
      <species id="S1136" name="S1136" compartment="compartment1" initialConcentration="0.145198999912299"/>
      <species id="S1137" name="S1137" compartment="compartment1" initialConcentration="0.369818903146846"/>
      <species id="S1138" name="S1138" compartment="compartment1" initialConcentration="0.711530530122242"/>
      <species id="S1139" name="S1139" compartment="compartment1" initialConcentration="0.0792609392030713"/>
      <species id="S1140" name="S1140" compartment="compartment1" initialConcentration="0.862967757749029"/>
      <species id="S1141" name="S1141" compartment="compartment1" initialConcentration="0.134366961012071"/>
      <species id="S1142" name="S1142" compartment="compartment1" initialConcentration="0.254432523388252"/>
      <species id="S1143" name="S1143" compartment="compartment1" initialConcentration="0.0384253221332157"/>
      <species id="S1144" name="S1144" compartment="compartment1" initialConcentration="0.111056201517272"/>
      <species id="S1145" name="S1145" compartment="compartment1" initialConcentration="0.544122610557497"/>
      <species id="S1146" name="S1146" compartment="compartment1" initialConcentration="0.474350200202389"/>
      <species id="S1147" name="S1147" compartment="compartment1" initialConcentration="0.798420817508544"/>
      <species id="S1148" name="S1148" compartment="compartment1" initialConcentration="0.0676483461257628"/>
      <species id="S1149" name="S1149" compartment="compartment1" initialConcentration="0.0931162626078583"/>
      <species id="S1150" name="S1150" compartment="compartment1" initialConcentration="0.538549475716853"/>
      <species id="S1151" name="S1151" compartment="compartment1" initialConcentration="0.88329572298785"/>
      <species id="S1152" name="S1152" compartment="compartment1" initialConcentration="0.516723321048943"/>
      <species id="S1153" name="S1153" compartment="compartment1" initialConcentration="0.771889060265929"/>
      <species id="S1154" name="S1154" compartment="compartment1" initialConcentration="0.432298145791992"/>
      <species id="S1155" name="S1155" compartment="compartment1" initialConcentration="0.248490678022632"/>
      <species id="S1156" name="S1156" compartment="compartment1" initialConcentration="0.521865744203845"/>
      <species id="S1157" name="S1157" compartment="compartment1" initialConcentration="0.305633637972941"/>
      <species id="S1158" name="S1158" compartment="compartment1" initialConcentration="0.746923554200304"/>
      <species id="S1159" name="S1159" compartment="compartment1" initialConcentration="0.418638722527154"/>
      <species id="S1160" name="S1160" compartment="compartment1" initialConcentration="0.484316140623817"/>
      <species id="S1161" name="S1161" compartment="compartment1" initialConcentration="0.80757270077139"/>
      <species id="S1162" name="S1162" compartment="compartment1" initialConcentration="0.708512313024513"/>
      <species id="S1163" name="S1163" compartment="compartment1" initialConcentration="0.653050401134317"/>
      <species id="S1164" name="S1164" compartment="compartment1" initialConcentration="0.139799063850601"/>
      <species id="S1165" name="S1165" compartment="compartment1" initialConcentration="0.644095752047284"/>
      <species id="S1166" name="S1166" compartment="compartment1" initialConcentration="0.236495436399694"/>
      <species id="S1167" name="S1167" compartment="compartment1" initialConcentration="0.825529156108369"/>
      <species id="S1168" name="S1168" compartment="compartment1" initialConcentration="0.896751070905906"/>
      <species id="S1169" name="S1169" compartment="compartment1" initialConcentration="0.775089502037635"/>
      <species id="S1170" name="S1170" compartment="compartment1" initialConcentration="0.528772628548538"/>
      <species id="S1171" name="S1171" compartment="compartment1" initialConcentration="0.231993694526031"/>
      <species id="S1172" name="S1172" compartment="compartment1" initialConcentration="0.577200332278897"/>
      <species id="S1173" name="S1173" compartment="compartment1" initialConcentration="0.284739227377399"/>
      <species id="S1174" name="S1174" compartment="compartment1" initialConcentration="0.384756459964297"/>
      <species id="S1175" name="S1175" compartment="compartment1" initialConcentration="0.877292214508881"/>
      <species id="S1176" name="S1176" compartment="compartment1" initialConcentration="0.105808511448565"/>
      <species id="S1177" name="S1177" compartment="compartment1" initialConcentration="0.0707127051441226"/>
      <species id="S1178" name="S1178" compartment="compartment1" initialConcentration="0.369850158327112"/>
      <species id="S1179" name="S1179" compartment="compartment1" initialConcentration="0.70777886312567"/>
      <species id="S1180" name="S1180" compartment="compartment1" initialConcentration="0.571476919264528"/>
      <species id="S1181" name="S1181" compartment="compartment1" initialConcentration="0.659017386271782"/>
      <species id="S1182" name="S1182" compartment="compartment1" initialConcentration="0.400790446631195"/>
      <species id="S1183" name="S1183" compartment="compartment1" initialConcentration="0.280448161954505"/>
      <species id="S1184" name="S1184" compartment="compartment1" initialConcentration="0.587084557047753"/>
      <species id="S1185" name="S1185" compartment="compartment1" initialConcentration="0.611972655916034"/>
      <species id="S1186" name="S1186" compartment="compartment1" initialConcentration="0.0633976009556634"/>
      <species id="S1187" name="S1187" compartment="compartment1" initialConcentration="0.199945145324011"/>
      <species id="S1188" name="S1188" compartment="compartment1" initialConcentration="0.157908615158115"/>
      <species id="S1189" name="S1189" compartment="compartment1" initialConcentration="0.184957762634895"/>
      <species id="S1190" name="S1190" compartment="compartment1" initialConcentration="0.782592346187578"/>
      <species id="S1191" name="S1191" compartment="compartment1" initialConcentration="0.990713777683088"/>
      <species id="S1192" name="S1192" compartment="compartment1" initialConcentration="0.0309093494541657"/>
      <species id="S1193" name="S1193" compartment="compartment1" initialConcentration="0.278811279080952"/>
      <species id="S1194" name="S1194" compartment="compartment1" initialConcentration="0.780210919434022"/>
      <species id="S1195" name="S1195" compartment="compartment1" initialConcentration="0.588152240932111"/>
      <species id="S1196" name="S1196" compartment="compartment1" initialConcentration="0.777004194062962"/>
      <species id="S1197" name="S1197" compartment="compartment1" initialConcentration="0.642591160398242"/>
      <species id="S1198" name="S1198" compartment="compartment1" initialConcentration="0.726524821044422"/>
      <species id="S1199" name="S1199" compartment="compartment1" initialConcentration="0.138731077437767"/>
      <species id="S1200" name="S1200" compartment="compartment1" initialConcentration="0.625266668511901"/>
    </listOfSpecies>
    <listOfReactions>
      <reaction id="R201" name="R201" reversible="false">
        <listOfProducts>
          <speciesReference species="S153"/>
        </listOfProducts>
        <listOfModifiers>
          <modifierSpeciesReference species="S112"/>
          <modifierSpeciesReference species="S127"/>
        </listOfModifiers>
        <kineticLaw>
          <math xmlns="http://www.w3.org/1998/Math/MathML">
            <apply>
              <ci> mRNASynthesis </ci>
              <ci> S112 </ci>
              <ci> S127 </ci>
              <ci> R201_Ka </ci>
              <ci> R201_Ki </ci>
              <ci> R201_Vbasal </ci>
              <ci> R201_na </ci>
              <ci> R201_ni </ci>
            </apply>
          </math>
          <listOfParameters>
            <parameter id="R201_Ka" name="R201_Ka" value="1.5563884710006"/>
            <parameter id="R201_Ki" name="R201_Ki" value="2.9851208716796"/>
            <parameter id="R201_Vbasal" name="R201_Vbasal" value="9.41406415175169"/>
            <parameter id="R201_na" name="R201_na" value="1.24615174329753"/>
            <parameter id="R201_ni" name="R201_ni" value="1.81111572519899"/>
          </listOfParameters>
        </kineticLaw>
      </reaction>
      <reaction id="R202" name="R202" reversible="false">
        <listOfProducts>
          <speciesReference species="S51"/>
        </listOfProducts>
        <listOfModifiers>
          <modifierSpeciesReference species="S143"/>
          <modifierSpeciesReference species="S148"/>
        </listOfModifiers>
        <kineticLaw>
          <math xmlns="http://www.w3.org/1998/Math/MathML">
            <apply>
              <ci> mRNASynthesis </ci>
              <ci> S143 </ci>
              <ci> S148 </ci>
              <ci> R202_Ka </ci>
              <ci> R202_Ki </ci>
              <ci> R202_Vbasal </ci>
              <ci> R202_na </ci>
              <ci> R202_ni </ci>
            </apply>
          </math>
          <listOfParameters>
            <parameter id="R202_Ka" name="R202_Ka" value="1.01980736890366"/>
            <parameter id="R202_Ki" name="R202_Ki" value="2.34968432260682"/>
            <parameter id="R202_Vbasal" name="R202_Vbasal" value="6.45250787879711"/>
            <parameter id="R202_na" name="R202_na" value="1.52123069806949"/>
            <parameter id="R202_ni" name="R202_ni" value="1.0925313223236"/>
          </listOfParameters>
        </kineticLaw>
      </reaction>
      <reaction id="R203" name="R203" reversible="false">
        <listOfProducts>
          <speciesReference species="S21"/>
        </listOfProducts>
        <listOfModifiers>
          <modifierSpeciesReference species="S3"/>
          <modifierSpeciesReference species="S145"/>
        </listOfModifiers>
        <kineticLaw>
          <math xmlns="http://www.w3.org/1998/Math/MathML">
            <apply>
              <ci> mRNASynthesis </ci>
              <ci> S3 </ci>
              <ci> S145 </ci>
              <ci> R203_Ka </ci>
              <ci> R203_Ki </ci>
              <ci> R203_Vbasal </ci>
              <ci> R203_na </ci>
              <ci> R203_ni </ci>
            </apply>
          </math>
          <listOfParameters>
            <parameter id="R203_Ka" name="R203_Ka" value="1.75867098838884"/>
            <parameter id="R203_Ki" name="R203_Ki" value="2.26832880269677"/>
            <parameter id="R203_Vbasal" name="R203_Vbasal" value="8.09539379805298"/>
            <parameter id="R203_na" name="R203_na" value="1.6649201170103"/>
            <parameter id="R203_ni" name="R203_ni" value="1.0399451953871"/>
          </listOfParameters>
        </kineticLaw>
      </reaction>
      <reaction id="R204" name="R204" reversible="false">
        <listOfProducts>
          <speciesReference species="S178"/>
        </listOfProducts>
        <listOfModifiers>
          <modifierSpeciesReference species="S14"/>
          <modifierSpeciesReference species="S190"/>
        </listOfModifiers>
        <kineticLaw>
          <math xmlns="http://www.w3.org/1998/Math/MathML">
            <apply>
              <ci> mRNASynthesis </ci>
              <ci> S14 </ci>
              <ci> S190 </ci>
              <ci> R204_Ka </ci>
              <ci> R204_Ki </ci>
              <ci> R204_Vbasal </ci>
              <ci> R204_na </ci>
              <ci> R204_ni </ci>
            </apply>
          </math>
          <listOfParameters>
            <parameter id="R204_Ka" name="R204_Ka" value="1.55929152173353"/>
            <parameter id="R204_Ki" name="R204_Ki" value="2.74596197567818"/>
            <parameter id="R204_Vbasal" name="R204_Vbasal" value="8.69778316855166"/>
            <parameter id="R204_na" name="R204_na" value="1.51035552497066"/>
            <parameter id="R204_ni" name="R204_ni" value="1.22213907860663"/>
          </listOfParameters>
        </kineticLaw>
      </reaction>
      <reaction id="R205" name="R205" reversible="false">
        <listOfProducts>
          <speciesReference species="S148"/>
        </listOfProducts>
        <listOfModifiers>
          <modifierSpeciesReference species="S23"/>
          <modifierSpeciesReference species="S96"/>
        </listOfModifiers>
        <kineticLaw>
          <math xmlns="http://www.w3.org/1998/Math/MathML">
            <apply>
              <ci> mRNASynthesis </ci>
              <ci> S23 </ci>
              <ci> S96 </ci>
              <ci> R205_Ka </ci>
              <ci> R205_Ki </ci>
              <ci> R205_Vbasal </ci>
              <ci> R205_na </ci>
              <ci> R205_ni </ci>
            </apply>
          </math>
          <listOfParameters>
            <parameter id="R205_Ka" name="R205_Ka" value="1.71600771229225"/>
            <parameter id="R205_Ki" name="R205_Ki" value="2.63778722900496"/>
            <parameter id="R205_Vbasal" name="R205_Vbasal" value="5.16450412597604"/>
            <parameter id="R205_na" name="R205_na" value="1.63811998819795"/>
            <parameter id="R205_ni" name="R205_ni" value="1.43335310236224"/>
          </listOfParameters>
        </kineticLaw>
      </reaction>
      <reaction id="R206" name="R206" reversible="false">
        <listOfProducts>
          <speciesReference species="S162"/>
        </listOfProducts>
        <listOfModifiers>
          <modifierSpeciesReference species="S128"/>
          <modifierSpeciesReference species="S186"/>
        </listOfModifiers>
        <kineticLaw>
          <math xmlns="http://www.w3.org/1998/Math/MathML">
            <apply>
              <ci> mRNASynthesis </ci>
              <ci> S128 </ci>
              <ci> S186 </ci>
              <ci> R206_Ka </ci>
              <ci> R206_Ki </ci>
              <ci> R206_Vbasal </ci>
              <ci> R206_na </ci>
              <ci> R206_ni </ci>
            </apply>
          </math>
          <listOfParameters>
            <parameter id="R206_Ka" name="R206_Ka" value="1.26685772621533"/>
            <parameter id="R206_Ki" name="R206_Ki" value="2.69330107078171"/>
            <parameter id="R206_Vbasal" name="R206_Vbasal" value="8.13772075411072"/>
            <parameter id="R206_na" name="R206_na" value="1.80222887583476"/>
            <parameter id="R206_ni" name="R206_ni" value="1.59769138187518"/>
          </listOfParameters>
        </kineticLaw>
      </reaction>
      <reaction id="R207" name="R207" reversible="false">
        <listOfProducts>
          <speciesReference species="S88"/>
        </listOfProducts>
        <listOfModifiers>
          <modifierSpeciesReference species="S14"/>
          <modifierSpeciesReference species="S40"/>
        </listOfModifiers>
        <kineticLaw>
          <math xmlns="http://www.w3.org/1998/Math/MathML">
            <apply>
              <ci> mRNASynthesis </ci>
              <ci> S14 </ci>
              <ci> S40 </ci>
              <ci> R207_Ka </ci>
              <ci> R207_Ki </ci>
              <ci> R207_Vbasal </ci>
              <ci> R207_na </ci>
              <ci> R207_ni </ci>
            </apply>
          </math>
          <listOfParameters>
            <parameter id="R207_Ka" name="R207_Ka" value="1.01711533945997"/>
            <parameter id="R207_Ki" name="R207_Ki" value="2.82416413403321"/>
            <parameter id="R207_Vbasal" name="R207_Vbasal" value="6.56101139599671"/>
            <parameter id="R207_na" name="R207_na" value="1.83083013357538"/>
            <parameter id="R207_ni" name="R207_ni" value="1.59095835275317"/>
          </listOfParameters>
        </kineticLaw>
      </reaction>
      <reaction id="R208" name="R208" reversible="false">
        <listOfProducts>
          <speciesReference species="S115"/>
        </listOfProducts>
        <listOfModifiers>
          <modifierSpeciesReference species="S45"/>
          <modifierSpeciesReference species="S127"/>
        </listOfModifiers>
        <kineticLaw>
          <math xmlns="http://www.w3.org/1998/Math/MathML">
            <apply>
              <ci> mRNASynthesis </ci>
              <ci> S45 </ci>
              <ci> S127 </ci>
              <ci> R208_Ka </ci>
              <ci> R208_Ki </ci>
              <ci> R208_Vbasal </ci>
              <ci> R208_na </ci>
              <ci> R208_ni </ci>
            </apply>
          </math>
          <listOfParameters>
            <parameter id="R208_Ka" name="R208_Ka" value="1.84275531160311"/>
            <parameter id="R208_Ki" name="R208_Ki" value="2.97251292138327"/>
            <parameter id="R208_Vbasal" name="R208_Vbasal" value="5.36816730505888"/>
            <parameter id="R208_na" name="R208_na" value="1.27879283065174"/>
            <parameter id="R208_ni" name="R208_ni" value="1.0702622648615"/>
          </listOfParameters>
        </kineticLaw>
      </reaction>
      <reaction id="R209" name="R209" reversible="false">
        <listOfProducts>
          <speciesReference species="S170"/>
        </listOfProducts>
        <listOfModifiers>
          <modifierSpeciesReference species="S27"/>
          <modifierSpeciesReference species="S149"/>
        </listOfModifiers>
        <kineticLaw>
          <math xmlns="http://www.w3.org/1998/Math/MathML">
            <apply>
              <ci> mRNASynthesis </ci>
              <ci> S27 </ci>
              <ci> S149 </ci>
              <ci> R209_Ka </ci>
              <ci> R209_Ki </ci>
              <ci> R209_Vbasal </ci>
              <ci> R209_na </ci>
              <ci> R209_ni </ci>
            </apply>
          </math>
          <listOfParameters>
            <parameter id="R209_Ka" name="R209_Ka" value="1.23814034965082"/>
            <parameter id="R209_Ki" name="R209_Ki" value="2.35407683901598"/>
            <parameter id="R209_Vbasal" name="R209_Vbasal" value="7.09944197268693"/>
            <parameter id="R209_na" name="R209_na" value="1.370612896285"/>
            <parameter id="R209_ni" name="R209_ni" value="1.07332846709987"/>
          </listOfParameters>
        </kineticLaw>
      </reaction>
      <reaction id="R210" name="R210" reversible="false">
        <listOfProducts>
          <speciesReference species="S52"/>
        </listOfProducts>
        <listOfModifiers>
          <modifierSpeciesReference species="S39"/>
          <modifierSpeciesReference species="S71"/>
        </listOfModifiers>
        <kineticLaw>
          <math xmlns="http://www.w3.org/1998/Math/MathML">
            <apply>
              <ci> mRNASynthesis </ci>
              <ci> S39 </ci>
              <ci> S71 </ci>
              <ci> R210_Ka </ci>
              <ci> R210_Ki </ci>
              <ci> R210_Vbasal </ci>
              <ci> R210_na </ci>
              <ci> R210_ni </ci>
            </apply>
          </math>
          <listOfParameters>
            <parameter id="R210_Ka" name="R210_Ka" value="1.64972877155141"/>
            <parameter id="R210_Ki" name="R210_Ki" value="2.29336691589811"/>
            <parameter id="R210_Vbasal" name="R210_Vbasal" value="6.08332253455609"/>
            <parameter id="R210_na" name="R210_na" value="1.8909160793785"/>
            <parameter id="R210_ni" name="R210_ni" value="1.37314278135468"/>
          </listOfParameters>
        </kineticLaw>
      </reaction>
      <reaction id="R211" name="R211" reversible="false">
        <listOfProducts>
          <speciesReference species="S168"/>
        </listOfProducts>
        <listOfModifiers>
          <modifierSpeciesReference species="S6"/>
          <modifierSpeciesReference species="S177"/>
        </listOfModifiers>
        <kineticLaw>
          <math xmlns="http://www.w3.org/1998/Math/MathML">
            <apply>
              <ci> mRNASynthesis </ci>
              <ci> S6 </ci>
              <ci> S177 </ci>
              <ci> R211_Ka </ci>
              <ci> R211_Ki </ci>
              <ci> R211_Vbasal </ci>
              <ci> R211_na </ci>
              <ci> R211_ni </ci>
            </apply>
          </math>
          <listOfParameters>
            <parameter id="R211_Ka" name="R211_Ka" value="1.49747096086909"/>
            <parameter id="R211_Ki" name="R211_Ki" value="2.95570270281831"/>
            <parameter id="R211_Vbasal" name="R211_Vbasal" value="5.30682387868996"/>
            <parameter id="R211_na" name="R211_na" value="1.31295102030228"/>
            <parameter id="R211_ni" name="R211_ni" value="1.95118509327004"/>
          </listOfParameters>
        </kineticLaw>
      </reaction>
      <reaction id="R212" name="R212" reversible="false">
        <listOfProducts>
          <speciesReference species="S43"/>
        </listOfProducts>
        <listOfModifiers>
          <modifierSpeciesReference species="S40"/>
          <modifierSpeciesReference species="S180"/>
        </listOfModifiers>
        <kineticLaw>
          <math xmlns="http://www.w3.org/1998/Math/MathML">
            <apply>
              <ci> mRNASynthesis </ci>
              <ci> S40 </ci>
              <ci> S180 </ci>
              <ci> R212_Ka </ci>
              <ci> R212_Ki </ci>
              <ci> R212_Vbasal </ci>
              <ci> R212_na </ci>
              <ci> R212_ni </ci>
            </apply>
          </math>
          <listOfParameters>
            <parameter id="R212_Ka" name="R212_Ka" value="1.03844957419326"/>
            <parameter id="R212_Ki" name="R212_Ki" value="2.98723289898051"/>
            <parameter id="R212_Vbasal" name="R212_Vbasal" value="6.16173729321749"/>
            <parameter id="R212_na" name="R212_na" value="1.32989595650793"/>
            <parameter id="R212_ni" name="R212_ni" value="1.72654610815617"/>
          </listOfParameters>
        </kineticLaw>
      </reaction>
      <reaction id="R213" name="R213" reversible="false">
        <listOfProducts>
          <speciesReference species="S60"/>
        </listOfProducts>
        <listOfModifiers>
          <modifierSpeciesReference species="S67"/>
          <modifierSpeciesReference species="S190"/>
        </listOfModifiers>
        <kineticLaw>
          <math xmlns="http://www.w3.org/1998/Math/MathML">
            <apply>
              <ci> mRNASynthesis </ci>
              <ci> S67 </ci>
              <ci> S190 </ci>
              <ci> R213_Ka </ci>
              <ci> R213_Ki </ci>
              <ci> R213_Vbasal </ci>
              <ci> R213_na </ci>
              <ci> R213_ni </ci>
            </apply>
          </math>
          <listOfParameters>
            <parameter id="R213_Ka" name="R213_Ka" value="1.02568946074984"/>
            <parameter id="R213_Ki" name="R213_Ki" value="2.6710752496988"/>
            <parameter id="R213_Vbasal" name="R213_Vbasal" value="7.40490691411462"/>
            <parameter id="R213_na" name="R213_na" value="1.17191202762767"/>
            <parameter id="R213_ni" name="R213_ni" value="1.06722595092431"/>
          </listOfParameters>
        </kineticLaw>
      </reaction>
      <reaction id="R214" name="R214" reversible="false">
        <listOfProducts>
          <speciesReference species="S174"/>
        </listOfProducts>
        <listOfModifiers>
          <modifierSpeciesReference species="S79"/>
          <modifierSpeciesReference species="S199"/>
        </listOfModifiers>
        <kineticLaw>
          <math xmlns="http://www.w3.org/1998/Math/MathML">
            <apply>
              <ci> mRNASynthesis </ci>
              <ci> S79 </ci>
              <ci> S199 </ci>
              <ci> R214_Ka </ci>
              <ci> R214_Ki </ci>
              <ci> R214_Vbasal </ci>
              <ci> R214_na </ci>
              <ci> R214_ni </ci>
            </apply>
          </math>
          <listOfParameters>
            <parameter id="R214_Ka" name="R214_Ka" value="1.61834172537999"/>
            <parameter id="R214_Ki" name="R214_Ki" value="2.32658274576432"/>
            <parameter id="R214_Vbasal" name="R214_Vbasal" value="6.78763263633156"/>
            <parameter id="R214_na" name="R214_na" value="1.3159009624797"/>
            <parameter id="R214_ni" name="R214_ni" value="1.36704650625996"/>
          </listOfParameters>
        </kineticLaw>
      </reaction>
      <reaction id="R215" name="R215" reversible="false">
        <listOfProducts>
          <speciesReference species="S4"/>
        </listOfProducts>
        <listOfModifiers>
          <modifierSpeciesReference species="S168"/>
          <modifierSpeciesReference species="S194"/>
        </listOfModifiers>
        <kineticLaw>
          <math xmlns="http://www.w3.org/1998/Math/MathML">
            <apply>
              <ci> mRNASynthesis </ci>
              <ci> S168 </ci>
              <ci> S194 </ci>
              <ci> R215_Ka </ci>
              <ci> R215_Ki </ci>
              <ci> R215_Vbasal </ci>
              <ci> R215_na </ci>
              <ci> R215_ni </ci>
            </apply>
          </math>
          <listOfParameters>
            <parameter id="R215_Ka" name="R215_Ka" value="1.02589974197846"/>
            <parameter id="R215_Ki" name="R215_Ki" value="2.14619360137143"/>
            <parameter id="R215_Vbasal" name="R215_Vbasal" value="6.72255330196598"/>
            <parameter id="R215_na" name="R215_na" value="1.6751137820131"/>
            <parameter id="R215_ni" name="R215_ni" value="1.38975508332298"/>
          </listOfParameters>
        </kineticLaw>
      </reaction>
      <reaction id="R216" name="R216" reversible="false">
        <listOfProducts>
          <speciesReference species="S31"/>
        </listOfProducts>
        <listOfModifiers>
          <modifierSpeciesReference species="S13"/>
          <modifierSpeciesReference species="S152"/>
        </listOfModifiers>
        <kineticLaw>
          <math xmlns="http://www.w3.org/1998/Math/MathML">
            <apply>
              <ci> mRNASynthesis </ci>
              <ci> S13 </ci>
              <ci> S152 </ci>
              <ci> R216_Ka </ci>
              <ci> R216_Ki </ci>
              <ci> R216_Vbasal </ci>
              <ci> R216_na </ci>
              <ci> R216_ni </ci>
            </apply>
          </math>
          <listOfParameters>
            <parameter id="R216_Ka" name="R216_Ka" value="1.29718673130132"/>
            <parameter id="R216_Ki" name="R216_Ki" value="2.61534173617089"/>
            <parameter id="R216_Vbasal" name="R216_Vbasal" value="8.60478525181769"/>
            <parameter id="R216_na" name="R216_na" value="1.45866889627233"/>
            <parameter id="R216_ni" name="R216_ni" value="1.87705204083736"/>
          </listOfParameters>
        </kineticLaw>
      </reaction>
      <reaction id="R217" name="R217" reversible="false">
        <listOfProducts>
          <speciesReference species="S37"/>
        </listOfProducts>
        <listOfModifiers>
          <modifierSpeciesReference species="S36"/>
          <modifierSpeciesReference species="S87"/>
        </listOfModifiers>
        <kineticLaw>
          <math xmlns="http://www.w3.org/1998/Math/MathML">
            <apply>
              <ci> mRNASynthesis </ci>
              <ci> S36 </ci>
              <ci> S87 </ci>
              <ci> R217_Ka </ci>
              <ci> R217_Ki </ci>
              <ci> R217_Vbasal </ci>
              <ci> R217_na </ci>
              <ci> R217_ni </ci>
            </apply>
          </math>
          <listOfParameters>
            <parameter id="R217_Ka" name="R217_Ka" value="1.97039641305393"/>
            <parameter id="R217_Ki" name="R217_Ki" value="2.28911761389903"/>
            <parameter id="R217_Vbasal" name="R217_Vbasal" value="9.41057489721724"/>
            <parameter id="R217_na" name="R217_na" value="1.92131096181137"/>
            <parameter id="R217_ni" name="R217_ni" value="1.53230651711144"/>
          </listOfParameters>
        </kineticLaw>
      </reaction>
      <reaction id="R218" name="R218" reversible="false">
        <listOfProducts>
          <speciesReference species="S39"/>
        </listOfProducts>
        <listOfModifiers>
          <modifierSpeciesReference species="S88"/>
          <modifierSpeciesReference species="S138"/>
        </listOfModifiers>
        <kineticLaw>
          <math xmlns="http://www.w3.org/1998/Math/MathML">
            <apply>
              <ci> mRNASynthesis </ci>
              <ci> S88 </ci>
              <ci> S138 </ci>
              <ci> R218_Ka </ci>
              <ci> R218_Ki </ci>
              <ci> R218_Vbasal </ci>
              <ci> R218_na </ci>
              <ci> R218_ni </ci>
            </apply>
          </math>
          <listOfParameters>
            <parameter id="R218_Ka" name="R218_Ka" value="1.43133597402869"/>
            <parameter id="R218_Ki" name="R218_Ki" value="2.92521515255717"/>
            <parameter id="R218_Vbasal" name="R218_Vbasal" value="7.20281384530791"/>
            <parameter id="R218_na" name="R218_na" value="1.909672117875"/>
            <parameter id="R218_ni" name="R218_ni" value="1.46941549225037"/>
          </listOfParameters>
        </kineticLaw>
      </reaction>
      <reaction id="R219" name="R219" reversible="false">
        <listOfProducts>
          <speciesReference species="S16"/>
        </listOfProducts>
        <listOfModifiers>
          <modifierSpeciesReference species="S135"/>
          <modifierSpeciesReference species="S193"/>
        </listOfModifiers>
        <kineticLaw>
          <math xmlns="http://www.w3.org/1998/Math/MathML">
            <apply>
              <ci> mRNASynthesis </ci>
              <ci> S135 </ci>
              <ci> S193 </ci>
              <ci> R219_Ka </ci>
              <ci> R219_Ki </ci>
              <ci> R219_Vbasal </ci>
              <ci> R219_na </ci>
              <ci> R219_ni </ci>
            </apply>
          </math>
          <listOfParameters>
            <parameter id="R219_Ka" name="R219_Ka" value="1.2820131617754"/>
            <parameter id="R219_Ki" name="R219_Ki" value="2.03132638542559"/>
            <parameter id="R219_Vbasal" name="R219_Vbasal" value="5.26113242858964"/>
            <parameter id="R219_na" name="R219_na" value="1.62537707837119"/>
            <parameter id="R219_ni" name="R219_ni" value="1.81215146696846"/>
          </listOfParameters>
        </kineticLaw>
      </reaction>
      <reaction id="R220" name="R220" reversible="false">
        <listOfProducts>
          <speciesReference species="S142"/>
        </listOfProducts>
        <listOfModifiers>
          <modifierSpeciesReference species="S36"/>
          <modifierSpeciesReference species="S192"/>
        </listOfModifiers>
        <kineticLaw>
          <math xmlns="http://www.w3.org/1998/Math/MathML">
            <apply>
              <ci> mRNASynthesis </ci>
              <ci> S36 </ci>
              <ci> S192 </ci>
              <ci> R220_Ka </ci>
              <ci> R220_Ki </ci>
              <ci> R220_Vbasal </ci>
              <ci> R220_na </ci>
              <ci> R220_ni </ci>
            </apply>
          </math>
          <listOfParameters>
            <parameter id="R220_Ka" name="R220_Ka" value="1.38057776509712"/>
            <parameter id="R220_Ki" name="R220_Ki" value="2.36700687366671"/>
            <parameter id="R220_Vbasal" name="R220_Vbasal" value="5.75117021619199"/>
            <parameter id="R220_na" name="R220_na" value="1.12217281256987"/>
            <parameter id="R220_ni" name="R220_ni" value="1.83253489796433"/>
          </listOfParameters>
        </kineticLaw>
      </reaction>
      <reaction id="R221" name="R221" reversible="false">
        <listOfProducts>
          <speciesReference species="S108"/>
        </listOfProducts>
        <listOfModifiers>
          <modifierSpeciesReference species="S10"/>
          <modifierSpeciesReference species="S67"/>
        </listOfModifiers>
        <kineticLaw>
          <math xmlns="http://www.w3.org/1998/Math/MathML">
            <apply>
              <ci> mRNASynthesis </ci>
              <ci> S10 </ci>
              <ci> S67 </ci>
              <ci> R221_Ka </ci>
              <ci> R221_Ki </ci>
              <ci> R221_Vbasal </ci>
              <ci> R221_na </ci>
              <ci> R221_ni </ci>
            </apply>
          </math>
          <listOfParameters>
            <parameter id="R221_Ka" name="R221_Ka" value="1.08521917606923"/>
            <parameter id="R221_Ki" name="R221_Ki" value="2.20280379773576"/>
            <parameter id="R221_Vbasal" name="R221_Vbasal" value="8.56947481018833"/>
            <parameter id="R221_na" name="R221_na" value="1.03169849597368"/>
            <parameter id="R221_ni" name="R221_ni" value="1.03411505275388"/>
          </listOfParameters>
        </kineticLaw>
      </reaction>
      <reaction id="R222" name="R222" reversible="false">
        <listOfProducts>
          <speciesReference species="S13"/>
        </listOfProducts>
        <listOfModifiers>
          <modifierSpeciesReference species="S8"/>
          <modifierSpeciesReference species="S70"/>
        </listOfModifiers>
        <kineticLaw>
          <math xmlns="http://www.w3.org/1998/Math/MathML">
            <apply>
              <ci> mRNASynthesis </ci>
              <ci> S8 </ci>
              <ci> S70 </ci>
              <ci> R222_Ka </ci>
              <ci> R222_Ki </ci>
              <ci> R222_Vbasal </ci>
              <ci> R222_na </ci>
              <ci> R222_ni </ci>
            </apply>
          </math>
          <listOfParameters>
            <parameter id="R222_Ka" name="R222_Ka" value="1.72440769306988"/>
            <parameter id="R222_Ki" name="R222_Ki" value="2.80672459334306"/>
            <parameter id="R222_Vbasal" name="R222_Vbasal" value="6.3002635996447"/>
            <parameter id="R222_na" name="R222_na" value="1.89963815844416"/>
            <parameter id="R222_ni" name="R222_ni" value="1.52629823584055"/>
          </listOfParameters>
        </kineticLaw>
      </reaction>
      <reaction id="R223" name="R223" reversible="false">
        <listOfProducts>
          <speciesReference species="S63"/>
        </listOfProducts>
        <listOfModifiers>
          <modifierSpeciesReference species="S178"/>
          <modifierSpeciesReference species="S187"/>
        </listOfModifiers>
        <kineticLaw>
          <math xmlns="http://www.w3.org/1998/Math/MathML">
            <apply>
              <ci> mRNASynthesis </ci>
              <ci> S178 </ci>
              <ci> S187 </ci>
              <ci> R223_Ka </ci>
              <ci> R223_Ki </ci>
              <ci> R223_Vbasal </ci>
              <ci> R223_na </ci>
              <ci> R223_ni </ci>
            </apply>
          </math>
          <listOfParameters>
            <parameter id="R223_Ka" name="R223_Ka" value="1.67134490028603"/>
            <parameter id="R223_Ki" name="R223_Ki" value="2.71257144369582"/>
            <parameter id="R223_Vbasal" name="R223_Vbasal" value="9.17203530040764"/>
            <parameter id="R223_na" name="R223_na" value="1.59329708599089"/>
            <parameter id="R223_ni" name="R223_ni" value="1.00387983871305"/>
          </listOfParameters>
        </kineticLaw>
      </reaction>
      <reaction id="R224" name="R224" reversible="false">
        <listOfProducts>
          <speciesReference species="S58"/>
        </listOfProducts>
        <listOfModifiers>
          <modifierSpeciesReference species="S97"/>
          <modifierSpeciesReference species="S114"/>
        </listOfModifiers>
        <kineticLaw>
          <math xmlns="http://www.w3.org/1998/Math/MathML">
            <apply>
              <ci> mRNASynthesis </ci>
              <ci> S97 </ci>
              <ci> S114 </ci>
              <ci> R224_Ka </ci>
              <ci> R224_Ki </ci>
              <ci> R224_Vbasal </ci>
              <ci> R224_na </ci>
              <ci> R224_ni </ci>
            </apply>
          </math>
          <listOfParameters>
            <parameter id="R224_Ka" name="R224_Ka" value="1.74662291514232"/>
            <parameter id="R224_Ki" name="R224_Ki" value="2.4036307120069"/>
            <parameter id="R224_Vbasal" name="R224_Vbasal" value="7.71449575925676"/>
            <parameter id="R224_na" name="R224_na" value="1.28413237459061"/>
            <parameter id="R224_ni" name="R224_ni" value="1.166185162634"/>
          </listOfParameters>
        </kineticLaw>
      </reaction>
      <reaction id="R225" name="R225" reversible="false">
        <listOfProducts>
          <speciesReference species="S117"/>
        </listOfProducts>
        <listOfModifiers>
          <modifierSpeciesReference species="S126"/>
          <modifierSpeciesReference species="S136"/>
        </listOfModifiers>
        <kineticLaw>
          <math xmlns="http://www.w3.org/1998/Math/MathML">
            <apply>
              <ci> mRNASynthesis </ci>
              <ci> S126 </ci>
              <ci> S136 </ci>
              <ci> R225_Ka </ci>
              <ci> R225_Ki </ci>
              <ci> R225_Vbasal </ci>
              <ci> R225_na </ci>
              <ci> R225_ni </ci>
            </apply>
          </math>
          <listOfParameters>
            <parameter id="R225_Ka" name="R225_Ka" value="1.4989043848416"/>
            <parameter id="R225_Ki" name="R225_Ki" value="2.10622163841571"/>
            <parameter id="R225_Vbasal" name="R225_Vbasal" value="7.39852002978103"/>
            <parameter id="R225_na" name="R225_na" value="1.57294743704547"/>
            <parameter id="R225_ni" name="R225_ni" value="1.8922918682539"/>
          </listOfParameters>
        </kineticLaw>
      </reaction>
      <reaction id="R226" name="R226" reversible="false">
        <listOfProducts>
          <speciesReference species="S5"/>
        </listOfProducts>
        <listOfModifiers>
          <modifierSpeciesReference species="S15"/>
          <modifierSpeciesReference species="S183"/>
        </listOfModifiers>
        <kineticLaw>
          <math xmlns="http://www.w3.org/1998/Math/MathML">
            <apply>
              <ci> mRNASynthesis </ci>
              <ci> S15 </ci>
              <ci> S183 </ci>
              <ci> R226_Ka </ci>
              <ci> R226_Ki </ci>
              <ci> R226_Vbasal </ci>
              <ci> R226_na </ci>
              <ci> R226_ni </ci>
            </apply>
          </math>
          <listOfParameters>
            <parameter id="R226_Ka" name="R226_Ka" value="1.51634477826047"/>
            <parameter id="R226_Ki" name="R226_Ki" value="2.20482041654877"/>
            <parameter id="R226_Vbasal" name="R226_Vbasal" value="5.59313820537456"/>
            <parameter id="R226_na" name="R226_na" value="1.75299939240681"/>
            <parameter id="R226_ni" name="R226_ni" value="1.47580278852512"/>
          </listOfParameters>
        </kineticLaw>
      </reaction>
      <reaction id="R227" name="R227" reversible="false">
        <listOfProducts>
          <speciesReference species="S15"/>
        </listOfProducts>
        <listOfModifiers>
          <modifierSpeciesReference species="S52"/>
          <modifierSpeciesReference species="S143"/>
        </listOfModifiers>
        <kineticLaw>
          <math xmlns="http://www.w3.org/1998/Math/MathML">
            <apply>
              <ci> mRNASynthesis </ci>
              <ci> S52 </ci>
              <ci> S143 </ci>
              <ci> R227_Ka </ci>
              <ci> R227_Ki </ci>
              <ci> R227_Vbasal </ci>
              <ci> R227_na </ci>
              <ci> R227_ni </ci>
            </apply>
          </math>
          <listOfParameters>
            <parameter id="R227_Ka" name="R227_Ka" value="1.95923148086804"/>
            <parameter id="R227_Ki" name="R227_Ki" value="2.43916874537492"/>
            <parameter id="R227_Vbasal" name="R227_Vbasal" value="7.17750517661941"/>
            <parameter id="R227_na" name="R227_na" value="1.98530374558113"/>
            <parameter id="R227_ni" name="R227_ni" value="1.23094557758623"/>
          </listOfParameters>
        </kineticLaw>
      </reaction>
      <reaction id="R228" name="R228" reversible="false">
        <listOfProducts>
          <speciesReference species="S55"/>
        </listOfProducts>
        <listOfModifiers>
          <modifierSpeciesReference species="S4"/>
          <modifierSpeciesReference species="S192"/>
        </listOfModifiers>
        <kineticLaw>
          <math xmlns="http://www.w3.org/1998/Math/MathML">
            <apply>
              <ci> mRNASynthesis </ci>
              <ci> S4 </ci>
              <ci> S192 </ci>
              <ci> R228_Ka </ci>
              <ci> R228_Ki </ci>
              <ci> R228_Vbasal </ci>
              <ci> R228_na </ci>
              <ci> R228_ni </ci>
            </apply>
          </math>
          <listOfParameters>
            <parameter id="R228_Ka" name="R228_Ka" value="1.3324310465694"/>
            <parameter id="R228_Ki" name="R228_Ki" value="2.12833356864019"/>
            <parameter id="R228_Vbasal" name="R228_Vbasal" value="6.30953121740553"/>
            <parameter id="R228_na" name="R228_na" value="1.57130225305124"/>
            <parameter id="R228_ni" name="R228_ni" value="1.16510805441925"/>
          </listOfParameters>
        </kineticLaw>
      </reaction>
      <reaction id="R229" name="R229" reversible="false">
        <listOfProducts>
          <speciesReference species="S141"/>
        </listOfProducts>
        <listOfModifiers>
          <modifierSpeciesReference species="S165"/>
          <modifierSpeciesReference species="S183"/>
        </listOfModifiers>
        <kineticLaw>
          <math xmlns="http://www.w3.org/1998/Math/MathML">
            <apply>
              <ci> mRNASynthesis </ci>
              <ci> S165 </ci>
              <ci> S183 </ci>
              <ci> R229_Ka </ci>
              <ci> R229_Ki </ci>
              <ci> R229_Vbasal </ci>
              <ci> R229_na </ci>
              <ci> R229_ni </ci>
            </apply>
          </math>
          <listOfParameters>
            <parameter id="R229_Ka" name="R229_Ka" value="1.28983414374647"/>
            <parameter id="R229_Ki" name="R229_Ki" value="2.08923041319534"/>
            <parameter id="R229_Vbasal" name="R229_Vbasal" value="7.84266347489211"/>
            <parameter id="R229_na" name="R229_na" value="1.58973508078001"/>
            <parameter id="R229_ni" name="R229_ni" value="1.05395656185275"/>
          </listOfParameters>
        </kineticLaw>
      </reaction>
      <reaction id="R230" name="R230" reversible="false">
        <listOfProducts>
          <speciesReference species="S109"/>
        </listOfProducts>
        <listOfModifiers>
          <modifierSpeciesReference species="S114"/>
          <modifierSpeciesReference species="S122"/>
        </listOfModifiers>
        <kineticLaw>
          <math xmlns="http://www.w3.org/1998/Math/MathML">
            <apply>
              <ci> mRNASynthesis </ci>
              <ci> S114 </ci>
              <ci> S122 </ci>
              <ci> R230_Ka </ci>
              <ci> R230_Ki </ci>
              <ci> R230_Vbasal </ci>
              <ci> R230_na </ci>
              <ci> R230_ni </ci>
            </apply>
          </math>
          <listOfParameters>
            <parameter id="R230_Ka" name="R230_Ka" value="1.84719091871592"/>
            <parameter id="R230_Ki" name="R230_Ki" value="2.44994074411725"/>
            <parameter id="R230_Vbasal" name="R230_Vbasal" value="6.29309676179226"/>
            <parameter id="R230_na" name="R230_na" value="1.51469154279578"/>
            <parameter id="R230_ni" name="R230_ni" value="1.64939613050306"/>
          </listOfParameters>
        </kineticLaw>
      </reaction>
      <reaction id="R231" name="R231" reversible="false">
        <listOfProducts>
          <speciesReference species="S84"/>
        </listOfProducts>
        <listOfModifiers>
          <modifierSpeciesReference species="S128"/>
          <modifierSpeciesReference species="S131"/>
        </listOfModifiers>
        <kineticLaw>
          <math xmlns="http://www.w3.org/1998/Math/MathML">
            <apply>
              <ci> mRNASynthesis </ci>
              <ci> S128 </ci>
              <ci> S131 </ci>
              <ci> R231_Ka </ci>
              <ci> R231_Ki </ci>
              <ci> R231_Vbasal </ci>
              <ci> R231_na </ci>
              <ci> R231_ni </ci>
            </apply>
          </math>
          <listOfParameters>
            <parameter id="R231_Ka" name="R231_Ka" value="1.74162894010929"/>
            <parameter id="R231_Ki" name="R231_Ki" value="2.94827240865066"/>
            <parameter id="R231_Vbasal" name="R231_Vbasal" value="6.2010869960424"/>
            <parameter id="R231_na" name="R231_na" value="1.78022770784293"/>
            <parameter id="R231_ni" name="R231_ni" value="1.67805291129168"/>
          </listOfParameters>
        </kineticLaw>
      </reaction>
      <reaction id="R232" name="R232" reversible="false">
        <listOfProducts>
          <speciesReference species="S199"/>
        </listOfProducts>
        <listOfModifiers>
          <modifierSpeciesReference species="S97"/>
          <modifierSpeciesReference species="S181"/>
        </listOfModifiers>
        <kineticLaw>
          <math xmlns="http://www.w3.org/1998/Math/MathML">
            <apply>
              <ci> mRNASynthesis </ci>
              <ci> S97 </ci>
              <ci> S181 </ci>
              <ci> R232_Ka </ci>
              <ci> R232_Ki </ci>
              <ci> R232_Vbasal </ci>
              <ci> R232_na </ci>
              <ci> R232_ni </ci>
            </apply>
          </math>
          <listOfParameters>
            <parameter id="R232_Ka" name="R232_Ka" value="1.59501835837656"/>
            <parameter id="R232_Ki" name="R232_Ki" value="2.13163867806517"/>
            <parameter id="R232_Vbasal" name="R232_Vbasal" value="8.47267408932944"/>
            <parameter id="R232_na" name="R232_na" value="1.78189662285012"/>
            <parameter id="R232_ni" name="R232_ni" value="1.86242647579804"/>
          </listOfParameters>
        </kineticLaw>
      </reaction>
      <reaction id="R233" name="R233" reversible="false">
        <listOfProducts>
          <speciesReference species="S137"/>
        </listOfProducts>
        <listOfModifiers>
          <modifierSpeciesReference species="S47"/>
          <modifierSpeciesReference species="S168"/>
        </listOfModifiers>
        <kineticLaw>
          <math xmlns="http://www.w3.org/1998/Math/MathML">
            <apply>
              <ci> mRNASynthesis </ci>
              <ci> S47 </ci>
              <ci> S168 </ci>
              <ci> R233_Ka </ci>
              <ci> R233_Ki </ci>
              <ci> R233_Vbasal </ci>
              <ci> R233_na </ci>
              <ci> R233_ni </ci>
            </apply>
          </math>
          <listOfParameters>
            <parameter id="R233_Ka" name="R233_Ka" value="1.59240378151096"/>
            <parameter id="R233_Ki" name="R233_Ki" value="2.32903917358329"/>
            <parameter id="R233_Vbasal" name="R233_Vbasal" value="8.30153402489972"/>
            <parameter id="R233_na" name="R233_na" value="1.52882926669779"/>
            <parameter id="R233_ni" name="R233_ni" value="1.68426744134866"/>
          </listOfParameters>
        </kineticLaw>
      </reaction>
      <reaction id="R234" name="R234" reversible="false">
        <listOfProducts>
          <speciesReference species="S166"/>
        </listOfProducts>
        <listOfModifiers>
          <modifierSpeciesReference species="S54"/>
          <modifierSpeciesReference species="S139"/>
        </listOfModifiers>
        <kineticLaw>
          <math xmlns="http://www.w3.org/1998/Math/MathML">
            <apply>
              <ci> mRNASynthesis </ci>
              <ci> S54 </ci>
              <ci> S139 </ci>
              <ci> R234_Ka </ci>
              <ci> R234_Ki </ci>
              <ci> R234_Vbasal </ci>
              <ci> R234_na </ci>
              <ci> R234_ni </ci>
            </apply>
          </math>
          <listOfParameters>
            <parameter id="R234_Ka" name="R234_Ka" value="1.15234640073244"/>
            <parameter id="R234_Ki" name="R234_Ki" value="2.14949407777186"/>
            <parameter id="R234_Vbasal" name="R234_Vbasal" value="7.50877750202935"/>
            <parameter id="R234_na" name="R234_na" value="1.77641530971209"/>
            <parameter id="R234_ni" name="R234_ni" value="1.48243087211797"/>
          </listOfParameters>
        </kineticLaw>
      </reaction>
      <reaction id="R235" name="R235" reversible="false">
        <listOfProducts>
          <speciesReference species="S65"/>
        </listOfProducts>
        <listOfModifiers>
          <modifierSpeciesReference species="S73"/>
          <modifierSpeciesReference species="S135"/>
        </listOfModifiers>
        <kineticLaw>
          <math xmlns="http://www.w3.org/1998/Math/MathML">
            <apply>
              <ci> mRNASynthesis </ci>
              <ci> S73 </ci>
              <ci> S135 </ci>
              <ci> R235_Ka </ci>
              <ci> R235_Ki </ci>
              <ci> R235_Vbasal </ci>
              <ci> R235_na </ci>
              <ci> R235_ni </ci>
            </apply>
          </math>
          <listOfParameters>
            <parameter id="R235_Ka" name="R235_Ka" value="1.082201606428"/>
            <parameter id="R235_Ki" name="R235_Ki" value="2.39395881135824"/>
            <parameter id="R235_Vbasal" name="R235_Vbasal" value="6.69554429390604"/>
            <parameter id="R235_na" name="R235_na" value="1.12062134897171"/>
            <parameter id="R235_ni" name="R235_ni" value="1.99064997491971"/>
          </listOfParameters>
        </kineticLaw>
      </reaction>
      <reaction id="R236" name="R236" reversible="false">
        <listOfProducts>
          <speciesReference species="S122"/>
        </listOfProducts>
        <listOfModifiers>
          <modifierSpeciesReference species="S121"/>
          <modifierSpeciesReference species="S199"/>
        </listOfModifiers>
        <kineticLaw>
          <math xmlns="http://www.w3.org/1998/Math/MathML">
            <apply>
              <ci> mRNASynthesis </ci>
              <ci> S121 </ci>
              <ci> S199 </ci>
              <ci> R236_Ka </ci>
              <ci> R236_Ki </ci>
              <ci> R236_Vbasal </ci>
              <ci> R236_na </ci>
              <ci> R236_ni </ci>
            </apply>
          </math>
          <listOfParameters>
            <parameter id="R236_Ka" name="R236_Ka" value="1.43247229328664"/>
            <parameter id="R236_Ki" name="R236_Ki" value="2.45244327181402"/>
            <parameter id="R236_Vbasal" name="R236_Vbasal" value="8.51115628886062"/>
            <parameter id="R236_na" name="R236_na" value="1.1047304198669"/>
            <parameter id="R236_ni" name="R236_ni" value="1.12749590685442"/>
          </listOfParameters>
        </kineticLaw>
      </reaction>
      <reaction id="R237" name="R237" reversible="false">
        <listOfProducts>
          <speciesReference species="S162"/>
        </listOfProducts>
        <listOfModifiers>
          <modifierSpeciesReference species="S120"/>
          <modifierSpeciesReference species="S183"/>
        </listOfModifiers>
        <kineticLaw>
          <math xmlns="http://www.w3.org/1998/Math/MathML">
            <apply>
              <ci> mRNASynthesis </ci>
              <ci> S120 </ci>
              <ci> S183 </ci>
              <ci> R237_Ka </ci>
              <ci> R237_Ki </ci>
              <ci> R237_Vbasal </ci>
              <ci> R237_na </ci>
              <ci> R237_ni </ci>
            </apply>
          </math>
          <listOfParameters>
            <parameter id="R237_Ka" name="R237_Ka" value="1.82407859007125"/>
            <parameter id="R237_Ki" name="R237_Ki" value="2.52070089259009"/>
            <parameter id="R237_Vbasal" name="R237_Vbasal" value="6.60299108961312"/>
            <parameter id="R237_na" name="R237_na" value="1.1418876406331"/>
            <parameter id="R237_ni" name="R237_ni" value="1.42678539911018"/>
          </listOfParameters>
        </kineticLaw>
      </reaction>
      <reaction id="R238" name="R238" reversible="false">
        <listOfProducts>
          <speciesReference species="S75"/>
        </listOfProducts>
        <listOfModifiers>
          <modifierSpeciesReference species="S97"/>
          <modifierSpeciesReference species="S132"/>
        </listOfModifiers>
        <kineticLaw>
          <math xmlns="http://www.w3.org/1998/Math/MathML">
            <apply>
              <ci> mRNASynthesis </ci>
              <ci> S97 </ci>
              <ci> S132 </ci>
              <ci> R238_Ka </ci>
              <ci> R238_Ki </ci>
              <ci> R238_Vbasal </ci>
              <ci> R238_na </ci>
              <ci> R238_ni </ci>
            </apply>
          </math>
          <listOfParameters>
            <parameter id="R238_Ka" name="R238_Ka" value="1.96022902116795"/>
            <parameter id="R238_Ki" name="R238_Ki" value="2.89675130201764"/>
            <parameter id="R238_Vbasal" name="R238_Vbasal" value="9.84283640533524"/>
            <parameter id="R238_na" name="R238_na" value="1.90362832461627"/>
            <parameter id="R238_ni" name="R238_ni" value="1.01468649713753"/>
          </listOfParameters>
        </kineticLaw>
      </reaction>
      <reaction id="R239" name="R239" reversible="false">
        <listOfProducts>
          <speciesReference species="S56"/>
        </listOfProducts>
        <listOfModifiers>
          <modifierSpeciesReference species="S134"/>
          <modifierSpeciesReference species="S184"/>
        </listOfModifiers>
        <kineticLaw>
          <math xmlns="http://www.w3.org/1998/Math/MathML">
            <apply>
              <ci> mRNASynthesis </ci>
              <ci> S134 </ci>
              <ci> S184 </ci>
              <ci> R239_Ka </ci>
              <ci> R239_Ki </ci>
              <ci> R239_Vbasal </ci>
              <ci> R239_na </ci>
              <ci> R239_ni </ci>
            </apply>
          </math>
          <listOfParameters>
            <parameter id="R239_Ka" name="R239_Ka" value="1.77451165884982"/>
            <parameter id="R239_Ki" name="R239_Ki" value="2.48210916176915"/>
            <parameter id="R239_Vbasal" name="R239_Vbasal" value="7.81191790647332"/>
            <parameter id="R239_na" name="R239_na" value="1.1027052455938"/>
            <parameter id="R239_ni" name="R239_ni" value="1.61766176770887"/>
          </listOfParameters>
        </kineticLaw>
      </reaction>
      <reaction id="R240" name="R240" reversible="false">
        <listOfProducts>
          <speciesReference species="S137"/>
        </listOfProducts>
        <listOfModifiers>
          <modifierSpeciesReference species="S85"/>
          <modifierSpeciesReference species="S133"/>
        </listOfModifiers>
        <kineticLaw>
          <math xmlns="http://www.w3.org/1998/Math/MathML">
            <apply>
              <ci> mRNASynthesis </ci>
              <ci> S85 </ci>
              <ci> S133 </ci>
              <ci> R240_Ka </ci>
              <ci> R240_Ki </ci>
              <ci> R240_Vbasal </ci>
              <ci> R240_na </ci>
              <ci> R240_ni </ci>
            </apply>
          </math>
          <listOfParameters>
            <parameter id="R240_Ka" name="R240_Ka" value="1.77103466129199"/>
            <parameter id="R240_Ki" name="R240_Ki" value="2.02077450938759"/>
            <parameter id="R240_Vbasal" name="R240_Vbasal" value="6.60548772535564"/>
            <parameter id="R240_na" name="R240_na" value="1.93696551334886"/>
            <parameter id="R240_ni" name="R240_ni" value="1.54377479364533"/>
          </listOfParameters>
        </kineticLaw>
      </reaction>
      <reaction id="R241" name="R241" reversible="false">
        <listOfProducts>
          <speciesReference species="S37"/>
        </listOfProducts>
        <listOfModifiers>
          <modifierSpeciesReference species="S127"/>
          <modifierSpeciesReference species="S195"/>
        </listOfModifiers>
        <kineticLaw>
          <math xmlns="http://www.w3.org/1998/Math/MathML">
            <apply>
              <ci> mRNASynthesis </ci>
              <ci> S127 </ci>
              <ci> S195 </ci>
              <ci> R241_Ka </ci>
              <ci> R241_Ki </ci>
              <ci> R241_Vbasal </ci>
              <ci> R241_na </ci>
              <ci> R241_ni </ci>
            </apply>
          </math>
          <listOfParameters>
            <parameter id="R241_Ka" name="R241_Ka" value="1.8929005939809"/>
            <parameter id="R241_Ki" name="R241_Ki" value="2.14797160214489"/>
            <parameter id="R241_Vbasal" name="R241_Vbasal" value="8.9701706559757"/>
            <parameter id="R241_na" name="R241_na" value="1.95051710599799"/>
            <parameter id="R241_ni" name="R241_ni" value="1.13485448647073"/>
          </listOfParameters>
        </kineticLaw>
      </reaction>
      <reaction id="R242" name="R242" reversible="false">
        <listOfProducts>
          <speciesReference species="S88"/>
        </listOfProducts>
        <listOfModifiers>
          <modifierSpeciesReference species="S131"/>
          <modifierSpeciesReference species="S133"/>
        </listOfModifiers>
        <kineticLaw>
          <math xmlns="http://www.w3.org/1998/Math/MathML">
            <apply>
              <ci> mRNASynthesis </ci>
              <ci> S131 </ci>
              <ci> S133 </ci>
              <ci> R242_Ka </ci>
              <ci> R242_Ki </ci>
              <ci> R242_Vbasal </ci>
              <ci> R242_na </ci>
              <ci> R242_ni </ci>
            </apply>
          </math>
          <listOfParameters>
            <parameter id="R242_Ka" name="R242_Ka" value="1.40049744292524"/>
            <parameter id="R242_Ki" name="R242_Ki" value="2.97819336836614"/>
            <parameter id="R242_Vbasal" name="R242_Vbasal" value="5.25061385383172"/>
            <parameter id="R242_na" name="R242_na" value="1.03314517242849"/>
            <parameter id="R242_ni" name="R242_ni" value="1.98999448623003"/>
          </listOfParameters>
        </kineticLaw>
      </reaction>
      <reaction id="R243" name="R243" reversible="false">
        <listOfProducts>
          <speciesReference species="S61"/>
        </listOfProducts>
        <listOfModifiers>
          <modifierSpeciesReference species="S90"/>
          <modifierSpeciesReference species="S163"/>
        </listOfModifiers>
        <kineticLaw>
          <math xmlns="http://www.w3.org/1998/Math/MathML">
            <apply>
              <ci> mRNASynthesis </ci>
              <ci> S90 </ci>
              <ci> S163 </ci>
              <ci> R243_Ka </ci>
              <ci> R243_Ki </ci>
              <ci> R243_Vbasal </ci>
              <ci> R243_na </ci>
              <ci> R243_ni </ci>
            </apply>
          </math>
          <listOfParameters>
            <parameter id="R243_Ka" name="R243_Ka" value="1.85277440070702"/>
            <parameter id="R243_Ki" name="R243_Ki" value="2.18925072407546"/>
            <parameter id="R243_Vbasal" name="R243_Vbasal" value="8.30132019183271"/>
            <parameter id="R243_na" name="R243_na" value="1.72825207891471"/>
            <parameter id="R243_ni" name="R243_ni" value="1.83561615249339"/>
          </listOfParameters>
        </kineticLaw>
      </reaction>
      <reaction id="R244" name="R244" reversible="false">
        <listOfProducts>
          <speciesReference species="S112"/>
        </listOfProducts>
        <listOfModifiers>
          <modifierSpeciesReference species="S177"/>
          <modifierSpeciesReference species="S180"/>
        </listOfModifiers>
        <kineticLaw>
          <math xmlns="http://www.w3.org/1998/Math/MathML">
            <apply>
              <ci> mRNASynthesis </ci>
              <ci> S177 </ci>
              <ci> S180 </ci>
              <ci> R244_Ka </ci>
              <ci> R244_Ki </ci>
              <ci> R244_Vbasal </ci>
              <ci> R244_na </ci>
              <ci> R244_ni </ci>
            </apply>
          </math>
          <listOfParameters>
            <parameter id="R244_Ka" name="R244_Ka" value="1.48278143431117"/>
            <parameter id="R244_Ki" name="R244_Ki" value="2.69750699570482"/>
            <parameter id="R244_Vbasal" name="R244_Vbasal" value="8.26339659068032"/>
            <parameter id="R244_na" name="R244_na" value="1.5904567003948"/>
            <parameter id="R244_ni" name="R244_ni" value="1.87611250423225"/>
          </listOfParameters>
        </kineticLaw>
      </reaction>
      <reaction id="R245" name="R245" reversible="false">
        <listOfProducts>
          <speciesReference species="S57"/>
        </listOfProducts>
        <listOfModifiers>
          <modifierSpeciesReference species="S10"/>
          <modifierSpeciesReference species="S16"/>
        </listOfModifiers>
        <kineticLaw>
          <math xmlns="http://www.w3.org/1998/Math/MathML">
            <apply>
              <ci> mRNASynthesis </ci>
              <ci> S10 </ci>
              <ci> S16 </ci>
              <ci> R245_Ka </ci>
              <ci> R245_Ki </ci>
              <ci> R245_Vbasal </ci>
              <ci> R245_na </ci>
              <ci> R245_ni </ci>
            </apply>
          </math>
          <listOfParameters>
            <parameter id="R245_Ka" name="R245_Ka" value="1.12439479151705"/>
            <parameter id="R245_Ki" name="R245_Ki" value="2.69064221189124"/>
            <parameter id="R245_Vbasal" name="R245_Vbasal" value="6.80332950013645"/>
            <parameter id="R245_na" name="R245_na" value="1.24661932015766"/>
            <parameter id="R245_ni" name="R245_ni" value="1.54134681939388"/>
          </listOfParameters>
        </kineticLaw>
      </reaction>
      <reaction id="R246" name="R246" reversible="false">
        <listOfProducts>
          <speciesReference species="S159"/>
        </listOfProducts>
        <listOfModifiers>
          <modifierSpeciesReference species="S13"/>
          <modifierSpeciesReference species="S161"/>
        </listOfModifiers>
        <kineticLaw>
          <math xmlns="http://www.w3.org/1998/Math/MathML">
            <apply>
              <ci> mRNASynthesis </ci>
              <ci> S13 </ci>
              <ci> S161 </ci>
              <ci> R246_Ka </ci>
              <ci> R246_Ki </ci>
              <ci> R246_Vbasal </ci>
              <ci> R246_na </ci>
              <ci> R246_ni </ci>
            </apply>
          </math>
          <listOfParameters>
            <parameter id="R246_Ka" name="R246_Ka" value="1.66895126091112"/>
            <parameter id="R246_Ki" name="R246_Ki" value="2.33147208111924"/>
            <parameter id="R246_Vbasal" name="R246_Vbasal" value="5.86716634776632"/>
            <parameter id="R246_na" name="R246_na" value="1.14551707449382"/>
            <parameter id="R246_ni" name="R246_ni" value="1.00460791067879"/>
          </listOfParameters>
        </kineticLaw>
      </reaction>
      <reaction id="R247" name="R247" reversible="false">
        <listOfProducts>
          <speciesReference species="S9"/>
        </listOfProducts>
        <listOfModifiers>
          <modifierSpeciesReference species="S29"/>
          <modifierSpeciesReference species="S36"/>
        </listOfModifiers>
        <kineticLaw>
          <math xmlns="http://www.w3.org/1998/Math/MathML">
            <apply>
              <ci> mRNASynthesis </ci>
              <ci> S29 </ci>
              <ci> S36 </ci>
              <ci> R247_Ka </ci>
              <ci> R247_Ki </ci>
              <ci> R247_Vbasal </ci>
              <ci> R247_na </ci>
              <ci> R247_ni </ci>
            </apply>
          </math>
          <listOfParameters>
            <parameter id="R247_Ka" name="R247_Ka" value="1.04749132900614"/>
            <parameter id="R247_Ki" name="R247_Ki" value="2.02733866578716"/>
            <parameter id="R247_Vbasal" name="R247_Vbasal" value="8.92030715676067"/>
            <parameter id="R247_na" name="R247_na" value="1.34146436377583"/>
            <parameter id="R247_ni" name="R247_ni" value="1.58476184149531"/>
          </listOfParameters>
        </kineticLaw>
      </reaction>
      <reaction id="R248" name="R248" reversible="false">
        <listOfProducts>
          <speciesReference species="S60"/>
        </listOfProducts>
        <listOfModifiers>
          <modifierSpeciesReference species="S56"/>
          <modifierSpeciesReference species="S169"/>
        </listOfModifiers>
        <kineticLaw>
          <math xmlns="http://www.w3.org/1998/Math/MathML">
            <apply>
              <ci> mRNASynthesis </ci>
              <ci> S56 </ci>
              <ci> S169 </ci>
              <ci> R248_Ka </ci>
              <ci> R248_Ki </ci>
              <ci> R248_Vbasal </ci>
              <ci> R248_na </ci>
              <ci> R248_ni </ci>
            </apply>
          </math>
          <listOfParameters>
            <parameter id="R248_Ka" name="R248_Ka" value="1.592496424719"/>
            <parameter id="R248_Ki" name="R248_Ki" value="2.40288181078162"/>
            <parameter id="R248_Vbasal" name="R248_Vbasal" value="7.52509820014793"/>
            <parameter id="R248_na" name="R248_na" value="1.74979970974382"/>
            <parameter id="R248_ni" name="R248_ni" value="1.28521345847567"/>
          </listOfParameters>
        </kineticLaw>
      </reaction>
      <reaction id="R249" name="R249" reversible="false">
        <listOfProducts>
          <speciesReference species="S105"/>
        </listOfProducts>
        <listOfModifiers>
          <modifierSpeciesReference species="S169"/>
          <modifierSpeciesReference species="S174"/>
        </listOfModifiers>
        <kineticLaw>
          <math xmlns="http://www.w3.org/1998/Math/MathML">
            <apply>
              <ci> mRNASynthesis </ci>
              <ci> S169 </ci>
              <ci> S174 </ci>
              <ci> R249_Ka </ci>
              <ci> R249_Ki </ci>
              <ci> R249_Vbasal </ci>
              <ci> R249_na </ci>
              <ci> R249_ni </ci>
            </apply>
          </math>
          <listOfParameters>
            <parameter id="R249_Ka" name="R249_Ka" value="1.94082498206829"/>
            <parameter id="R249_Ki" name="R249_Ki" value="2.38835904833853"/>
            <parameter id="R249_Vbasal" name="R249_Vbasal" value="7.84161718726643"/>
            <parameter id="R249_na" name="R249_na" value="1.4641505427885"/>
            <parameter id="R249_ni" name="R249_ni" value="1.66977424640581"/>
          </listOfParameters>
        </kineticLaw>
      </reaction>
      <reaction id="R250" name="R250" reversible="false">
        <listOfProducts>
          <speciesReference species="S138"/>
        </listOfProducts>
        <listOfModifiers>
          <modifierSpeciesReference species="S155"/>
          <modifierSpeciesReference species="S172"/>
        </listOfModifiers>
        <kineticLaw>
          <math xmlns="http://www.w3.org/1998/Math/MathML">
            <apply>
              <ci> mRNASynthesis </ci>
              <ci> S155 </ci>
              <ci> S172 </ci>
              <ci> R250_Ka </ci>
              <ci> R250_Ki </ci>
              <ci> R250_Vbasal </ci>
              <ci> R250_na </ci>
              <ci> R250_ni </ci>
            </apply>
          </math>
          <listOfParameters>
            <parameter id="R250_Ka" name="R250_Ka" value="1.69310939381011"/>
            <parameter id="R250_Ki" name="R250_Ki" value="2.90343903479397"/>
            <parameter id="R250_Vbasal" name="R250_Vbasal" value="8.17473562774737"/>
            <parameter id="R250_na" name="R250_na" value="1.10965340662241"/>
            <parameter id="R250_ni" name="R250_ni" value="1.03050749501294"/>
          </listOfParameters>
        </kineticLaw>
      </reaction>
      <reaction id="R251" name="R251" reversible="false">
        <listOfProducts>
          <speciesReference species="S106"/>
        </listOfProducts>
        <listOfModifiers>
          <modifierSpeciesReference species="S1"/>
          <modifierSpeciesReference species="S146"/>
        </listOfModifiers>
        <kineticLaw>
          <math xmlns="http://www.w3.org/1998/Math/MathML">
            <apply>
              <ci> mRNASynthesis </ci>
              <ci> S1 </ci>
              <ci> S146 </ci>
              <ci> R251_Ka </ci>
              <ci> R251_Ki </ci>
              <ci> R251_Vbasal </ci>
              <ci> R251_na </ci>
              <ci> R251_ni </ci>
            </apply>
          </math>
          <listOfParameters>
            <parameter id="R251_Ka" name="R251_Ka" value="1.28126827688493"/>
            <parameter id="R251_Ki" name="R251_Ki" value="2.43055754027733"/>
            <parameter id="R251_Vbasal" name="R251_Vbasal" value="5.02120628785168"/>
            <parameter id="R251_na" name="R251_na" value="1.29826703061219"/>
            <parameter id="R251_ni" name="R251_ni" value="1.71052927290596"/>
          </listOfParameters>
        </kineticLaw>
      </reaction>
      <reaction id="R252" name="R252" reversible="false">
        <listOfProducts>
          <speciesReference species="S102"/>
        </listOfProducts>
        <listOfModifiers>
          <modifierSpeciesReference species="S65"/>
          <modifierSpeciesReference species="S179"/>
        </listOfModifiers>
        <kineticLaw>
          <math xmlns="http://www.w3.org/1998/Math/MathML">
            <apply>
              <ci> mRNASynthesis </ci>
              <ci> S65 </ci>
              <ci> S179 </ci>
              <ci> R252_Ka </ci>
              <ci> R252_Ki </ci>
              <ci> R252_Vbasal </ci>
              <ci> R252_na </ci>
              <ci> R252_ni </ci>
            </apply>
          </math>
          <listOfParameters>
            <parameter id="R252_Ka" name="R252_Ka" value="1.44048384194871"/>
            <parameter id="R252_Ki" name="R252_Ki" value="2.10941217758514"/>
            <parameter id="R252_Vbasal" name="R252_Vbasal" value="9.16974399273532"/>
            <parameter id="R252_na" name="R252_na" value="1.07226266880725"/>
            <parameter id="R252_ni" name="R252_ni" value="1.54855988146743"/>
          </listOfParameters>
        </kineticLaw>
      </reaction>
      <reaction id="R253" name="R253" reversible="false">
        <listOfProducts>
          <speciesReference species="S185"/>
        </listOfProducts>
        <listOfModifiers>
          <modifierSpeciesReference species="S20"/>
          <modifierSpeciesReference species="S49"/>
        </listOfModifiers>
        <kineticLaw>
          <math xmlns="http://www.w3.org/1998/Math/MathML">
            <apply>
              <ci> mRNASynthesis </ci>
              <ci> S20 </ci>
              <ci> S49 </ci>
              <ci> R253_Ka </ci>
              <ci> R253_Ki </ci>
              <ci> R253_Vbasal </ci>
              <ci> R253_na </ci>
              <ci> R253_ni </ci>
            </apply>
          </math>
          <listOfParameters>
            <parameter id="R253_Ka" name="R253_Ka" value="1.57079211933589"/>
            <parameter id="R253_Ki" name="R253_Ki" value="2.03204838314251"/>
            <parameter id="R253_Vbasal" name="R253_Vbasal" value="9.73891329294623"/>
            <parameter id="R253_na" name="R253_na" value="1.96180470708895"/>
            <parameter id="R253_ni" name="R253_ni" value="1.82837215898949"/>
          </listOfParameters>
        </kineticLaw>
      </reaction>
      <reaction id="R254" name="R254" reversible="false">
        <listOfProducts>
          <speciesReference species="S125"/>
        </listOfProducts>
        <listOfModifiers>
          <modifierSpeciesReference species="S195"/>
          <modifierSpeciesReference species="S196"/>
        </listOfModifiers>
        <kineticLaw>
          <math xmlns="http://www.w3.org/1998/Math/MathML">
            <apply>
              <ci> mRNASynthesis </ci>
              <ci> S195 </ci>
              <ci> S196 </ci>
              <ci> R254_Ka </ci>
              <ci> R254_Ki </ci>
              <ci> R254_Vbasal </ci>
              <ci> R254_na </ci>
              <ci> R254_ni </ci>
            </apply>
          </math>
          <listOfParameters>
            <parameter id="R254_Ka" name="R254_Ka" value="1.05708780694834"/>
            <parameter id="R254_Ki" name="R254_Ki" value="2.20334540779397"/>
            <parameter id="R254_Vbasal" name="R254_Vbasal" value="5.94130037004826"/>
            <parameter id="R254_na" name="R254_na" value="1.48079486065556"/>
            <parameter id="R254_ni" name="R254_ni" value="1.96424420929516"/>
          </listOfParameters>
        </kineticLaw>
      </reaction>
      <reaction id="R255" name="R255" reversible="false">
        <listOfProducts>
          <speciesReference species="S26"/>
        </listOfProducts>
        <listOfModifiers>
          <modifierSpeciesReference species="S2"/>
          <modifierSpeciesReference species="S156"/>
        </listOfModifiers>
        <kineticLaw>
          <math xmlns="http://www.w3.org/1998/Math/MathML">
            <apply>
              <ci> mRNASynthesis </ci>
              <ci> S2 </ci>
              <ci> S156 </ci>
              <ci> R255_Ka </ci>
              <ci> R255_Ki </ci>
              <ci> R255_Vbasal </ci>
              <ci> R255_na </ci>
              <ci> R255_ni </ci>
            </apply>
          </math>
          <listOfParameters>
            <parameter id="R255_Ka" name="R255_Ka" value="1.3605349979521"/>
            <parameter id="R255_Ki" name="R255_Ki" value="2.02735680254583"/>
            <parameter id="R255_Vbasal" name="R255_Vbasal" value="6.18970887883816"/>
            <parameter id="R255_na" name="R255_na" value="1.26500073478969"/>
            <parameter id="R255_ni" name="R255_ni" value="1.11171587642226"/>
          </listOfParameters>
        </kineticLaw>
      </reaction>
      <reaction id="R256" name="R256" reversible="false">
        <listOfProducts>
          <speciesReference species="S175"/>
        </listOfProducts>
        <listOfModifiers>
          <modifierSpeciesReference species="S21"/>
          <modifierSpeciesReference species="S27"/>
        </listOfModifiers>
        <kineticLaw>
          <math xmlns="http://www.w3.org/1998/Math/MathML">
            <apply>
              <ci> mRNASynthesis </ci>
              <ci> S21 </ci>
              <ci> S27 </ci>
              <ci> R256_Ka </ci>
              <ci> R256_Ki </ci>
              <ci> R256_Vbasal </ci>
              <ci> R256_na </ci>
              <ci> R256_ni </ci>
            </apply>
          </math>
          <listOfParameters>
            <parameter id="R256_Ka" name="R256_Ka" value="1.62210946684644"/>
            <parameter id="R256_Ki" name="R256_Ki" value="2.18967290232305"/>
            <parameter id="R256_Vbasal" name="R256_Vbasal" value="7.71326780385277"/>
            <parameter id="R256_na" name="R256_na" value="1.75157910120434"/>
            <parameter id="R256_ni" name="R256_ni" value="1.54788721021272"/>
          </listOfParameters>
        </kineticLaw>
      </reaction>
      <reaction id="R257" name="R257" reversible="false">
        <listOfProducts>
          <speciesReference species="S112"/>
        </listOfProducts>
        <listOfModifiers>
          <modifierSpeciesReference species="S78"/>
          <modifierSpeciesReference species="S143"/>
        </listOfModifiers>
        <kineticLaw>
          <math xmlns="http://www.w3.org/1998/Math/MathML">
            <apply>
              <ci> mRNASynthesis </ci>
              <ci> S78 </ci>
              <ci> S143 </ci>
              <ci> R257_Ka </ci>
              <ci> R257_Ki </ci>
              <ci> R257_Vbasal </ci>
              <ci> R257_na </ci>
              <ci> R257_ni </ci>
            </apply>
          </math>
          <listOfParameters>
            <parameter id="R257_Ka" name="R257_Ka" value="1.29889642106196"/>
            <parameter id="R257_Ki" name="R257_Ki" value="2.48473280797919"/>
            <parameter id="R257_Vbasal" name="R257_Vbasal" value="7.32893373164037"/>
            <parameter id="R257_na" name="R257_na" value="1.65560496335403"/>
            <parameter id="R257_ni" name="R257_ni" value="1.01783417250506"/>
          </listOfParameters>
        </kineticLaw>
      </reaction>
      <reaction id="R258" name="R258" reversible="false">
        <listOfProducts>
          <speciesReference species="S90"/>
        </listOfProducts>
        <listOfModifiers>
          <modifierSpeciesReference species="S116"/>
          <modifierSpeciesReference species="S173"/>
        </listOfModifiers>
        <kineticLaw>
          <math xmlns="http://www.w3.org/1998/Math/MathML">
            <apply>
              <ci> mRNASynthesis </ci>
              <ci> S116 </ci>
              <ci> S173 </ci>
              <ci> R258_Ka </ci>
              <ci> R258_Ki </ci>
              <ci> R258_Vbasal </ci>
              <ci> R258_na </ci>
              <ci> R258_ni </ci>
            </apply>
          </math>
          <listOfParameters>
            <parameter id="R258_Ka" name="R258_Ka" value="1.75627174817791"/>
            <parameter id="R258_Ki" name="R258_Ki" value="2.93553390813249"/>
            <parameter id="R258_Vbasal" name="R258_Vbasal" value="6.60648436505386"/>
            <parameter id="R258_na" name="R258_na" value="1.98732744325263"/>
            <parameter id="R258_ni" name="R258_ni" value="1.52451953193952"/>
          </listOfParameters>
        </kineticLaw>
      </reaction>
      <reaction id="R259" name="R259" reversible="false">
        <listOfProducts>
          <speciesReference species="S20"/>
        </listOfProducts>
        <listOfModifiers>
          <modifierSpeciesReference species="S74"/>
          <modifierSpeciesReference species="S125"/>
        </listOfModifiers>
        <kineticLaw>
          <math xmlns="http://www.w3.org/1998/Math/MathML">
            <apply>
              <ci> mRNASynthesis </ci>
              <ci> S74 </ci>
              <ci> S125 </ci>
              <ci> R259_Ka </ci>
              <ci> R259_Ki </ci>
              <ci> R259_Vbasal </ci>
              <ci> R259_na </ci>
              <ci> R259_ni </ci>
            </apply>
          </math>
          <listOfParameters>
            <parameter id="R259_Ka" name="R259_Ka" value="1.09874323092834"/>
            <parameter id="R259_Ki" name="R259_Ki" value="2.52676536255716"/>
            <parameter id="R259_Vbasal" name="R259_Vbasal" value="5.10369614059232"/>
            <parameter id="R259_na" name="R259_na" value="1.36249073322308"/>
            <parameter id="R259_ni" name="R259_ni" value="1.00185837709572"/>
          </listOfParameters>
        </kineticLaw>
      </reaction>
      <reaction id="R260" name="R260" reversible="false">
        <listOfProducts>
          <speciesReference species="S31"/>
        </listOfProducts>
        <listOfModifiers>
          <modifierSpeciesReference species="S15"/>
          <modifierSpeciesReference species="S199"/>
        </listOfModifiers>
        <kineticLaw>
          <math xmlns="http://www.w3.org/1998/Math/MathML">
            <apply>
              <ci> mRNASynthesis </ci>
              <ci> S15 </ci>
              <ci> S199 </ci>
              <ci> R260_Ka </ci>
              <ci> R260_Ki </ci>
              <ci> R260_Vbasal </ci>
              <ci> R260_na </ci>
              <ci> R260_ni </ci>
            </apply>
          </math>
          <listOfParameters>
            <parameter id="R260_Ka" name="R260_Ka" value="1.74269534972898"/>
            <parameter id="R260_Ki" name="R260_Ki" value="2.96973190837013"/>
            <parameter id="R260_Vbasal" name="R260_Vbasal" value="9.99043347353063"/>
            <parameter id="R260_na" name="R260_na" value="1.11320917459781"/>
            <parameter id="R260_ni" name="R260_ni" value="1.33162753465148"/>
          </listOfParameters>
        </kineticLaw>
      </reaction>
      <reaction id="R261" name="R261" reversible="false">
        <listOfProducts>
          <speciesReference species="S84"/>
        </listOfProducts>
        <listOfModifiers>
          <modifierSpeciesReference species="S9"/>
          <modifierSpeciesReference species="S129"/>
        </listOfModifiers>
        <kineticLaw>
          <math xmlns="http://www.w3.org/1998/Math/MathML">
            <apply>
              <ci> mRNASynthesis </ci>
              <ci> S9 </ci>
              <ci> S129 </ci>
              <ci> R261_Ka </ci>
              <ci> R261_Ki </ci>
              <ci> R261_Vbasal </ci>
              <ci> R261_na </ci>
              <ci> R261_ni </ci>
            </apply>
          </math>
          <listOfParameters>
            <parameter id="R261_Ka" name="R261_Ka" value="1.20153938474198"/>
            <parameter id="R261_Ki" name="R261_Ki" value="2.78803911928513"/>
            <parameter id="R261_Vbasal" name="R261_Vbasal" value="6.43613256520145"/>
            <parameter id="R261_na" name="R261_na" value="1.04145641066858"/>
            <parameter id="R261_ni" name="R261_ni" value="1.63390696485376"/>
          </listOfParameters>
        </kineticLaw>
      </reaction>
      <reaction id="R262" name="R262" reversible="false">
        <listOfProducts>
          <speciesReference species="S81"/>
        </listOfProducts>
        <listOfModifiers>
          <modifierSpeciesReference species="S63"/>
          <modifierSpeciesReference species="S101"/>
        </listOfModifiers>
        <kineticLaw>
          <math xmlns="http://www.w3.org/1998/Math/MathML">
            <apply>
              <ci> mRNASynthesis </ci>
              <ci> S63 </ci>
              <ci> S101 </ci>
              <ci> R262_Ka </ci>
              <ci> R262_Ki </ci>
              <ci> R262_Vbasal </ci>
              <ci> R262_na </ci>
              <ci> R262_ni </ci>
            </apply>
          </math>
          <listOfParameters>
            <parameter id="R262_Ka" name="R262_Ka" value="1.97823746015874"/>
            <parameter id="R262_Ki" name="R262_Ki" value="2.72538331582014"/>
            <parameter id="R262_Vbasal" name="R262_Vbasal" value="6.99026679050135"/>
            <parameter id="R262_na" name="R262_na" value="1.2303262839854"/>
            <parameter id="R262_ni" name="R262_ni" value="1.92622002730285"/>
          </listOfParameters>
        </kineticLaw>
      </reaction>
      <reaction id="R263" name="R263" reversible="false">
        <listOfProducts>
          <speciesReference species="S134"/>
        </listOfProducts>
        <listOfModifiers>
          <modifierSpeciesReference species="S70"/>
          <modifierSpeciesReference species="S184"/>
        </listOfModifiers>
        <kineticLaw>
          <math xmlns="http://www.w3.org/1998/Math/MathML">
            <apply>
              <ci> mRNASynthesis </ci>
              <ci> S70 </ci>
              <ci> S184 </ci>
              <ci> R263_Ka </ci>
              <ci> R263_Ki </ci>
              <ci> R263_Vbasal </ci>
              <ci> R263_na </ci>
              <ci> R263_ni </ci>
            </apply>
          </math>
          <listOfParameters>
            <parameter id="R263_Ka" name="R263_Ka" value="1.26960452596325"/>
            <parameter id="R263_Ki" name="R263_Ki" value="2.18699475863611"/>
            <parameter id="R263_Vbasal" name="R263_Vbasal" value="8.31603139893613"/>
            <parameter id="R263_na" name="R263_na" value="1.9342162015224"/>
            <parameter id="R263_ni" name="R263_ni" value="1.75679178220523"/>
          </listOfParameters>
        </kineticLaw>
      </reaction>
      <reaction id="R264" name="R264" reversible="false">
        <listOfProducts>
          <speciesReference species="S6"/>
        </listOfProducts>
        <listOfModifiers>
          <modifierSpeciesReference species="S130"/>
          <modifierSpeciesReference species="S155"/>
        </listOfModifiers>
        <kineticLaw>
          <math xmlns="http://www.w3.org/1998/Math/MathML">
            <apply>
              <ci> mRNASynthesis </ci>
              <ci> S130 </ci>
              <ci> S155 </ci>
              <ci> R264_Ka </ci>
              <ci> R264_Ki </ci>
              <ci> R264_Vbasal </ci>
              <ci> R264_na </ci>
              <ci> R264_ni </ci>
            </apply>
          </math>
          <listOfParameters>
            <parameter id="R264_Ka" name="R264_Ka" value="1.26903323592212"/>
            <parameter id="R264_Ki" name="R264_Ki" value="2.85498494783724"/>
            <parameter id="R264_Vbasal" name="R264_Vbasal" value="9.73569853835669"/>
            <parameter id="R264_na" name="R264_na" value="1.55153832996966"/>
            <parameter id="R264_ni" name="R264_ni" value="1.24194934307948"/>
          </listOfParameters>
        </kineticLaw>
      </reaction>
      <reaction id="R265" name="R265" reversible="false">
        <listOfProducts>
          <speciesReference species="S144"/>
        </listOfProducts>
        <listOfModifiers>
          <modifierSpeciesReference species="S66"/>
          <modifierSpeciesReference species="S195"/>
        </listOfModifiers>
        <kineticLaw>
          <math xmlns="http://www.w3.org/1998/Math/MathML">
            <apply>
              <ci> mRNASynthesis </ci>
              <ci> S66 </ci>
              <ci> S195 </ci>
              <ci> R265_Ka </ci>
              <ci> R265_Ki </ci>
              <ci> R265_Vbasal </ci>
              <ci> R265_na </ci>
              <ci> R265_ni </ci>
            </apply>
          </math>
          <listOfParameters>
            <parameter id="R265_Ka" name="R265_Ka" value="1.35119855796014"/>
            <parameter id="R265_Ki" name="R265_Ki" value="2.94527254743376"/>
            <parameter id="R265_Vbasal" name="R265_Vbasal" value="5.3074952300881"/>
            <parameter id="R265_na" name="R265_na" value="1.9046342318742"/>
            <parameter id="R265_ni" name="R265_ni" value="1.12006611919264"/>
          </listOfParameters>
        </kineticLaw>
      </reaction>
      <reaction id="R266" name="R266" reversible="false">
        <listOfProducts>
          <speciesReference species="S100"/>
        </listOfProducts>
        <listOfModifiers>
          <modifierSpeciesReference species="S91"/>
          <modifierSpeciesReference species="S127"/>
        </listOfModifiers>
        <kineticLaw>
          <math xmlns="http://www.w3.org/1998/Math/MathML">
            <apply>
              <ci> mRNASynthesis </ci>
              <ci> S91 </ci>
              <ci> S127 </ci>
              <ci> R266_Ka </ci>
              <ci> R266_Ki </ci>
              <ci> R266_Vbasal </ci>
              <ci> R266_na </ci>
              <ci> R266_ni </ci>
            </apply>
          </math>
          <listOfParameters>
            <parameter id="R266_Ka" name="R266_Ka" value="1.19272181596992"/>
            <parameter id="R266_Ki" name="R266_Ki" value="2.02044654506491"/>
            <parameter id="R266_Vbasal" name="R266_Vbasal" value="9.12012979189529"/>
            <parameter id="R266_na" name="R266_na" value="1.81625785659267"/>
            <parameter id="R266_ni" name="R266_ni" value="1.72873810334959"/>
          </listOfParameters>
        </kineticLaw>
      </reaction>
      <reaction id="R267" name="R267" reversible="false">
        <listOfProducts>
          <speciesReference species="S129"/>
        </listOfProducts>
        <listOfModifiers>
          <modifierSpeciesReference species="S103"/>
          <modifierSpeciesReference species="S196"/>
        </listOfModifiers>
        <kineticLaw>
          <math xmlns="http://www.w3.org/1998/Math/MathML">
            <apply>
              <ci> mRNASynthesis </ci>
              <ci> S103 </ci>
              <ci> S196 </ci>
              <ci> R267_Ka </ci>
              <ci> R267_Ki </ci>
              <ci> R267_Vbasal </ci>
              <ci> R267_na </ci>
              <ci> R267_ni </ci>
            </apply>
          </math>
          <listOfParameters>
            <parameter id="R267_Ka" name="R267_Ka" value="1.15088059395319"/>
            <parameter id="R267_Ki" name="R267_Ki" value="2.01885324429773"/>
            <parameter id="R267_Vbasal" name="R267_Vbasal" value="8.16196416332424"/>
            <parameter id="R267_na" name="R267_na" value="1.47573886213923"/>
            <parameter id="R267_ni" name="R267_ni" value="1.60545327319923"/>
          </listOfParameters>
        </kineticLaw>
      </reaction>
      <reaction id="R268" name="R268" reversible="false">
        <listOfProducts>
          <speciesReference species="S63"/>
        </listOfProducts>
        <listOfModifiers>
          <modifierSpeciesReference species="S13"/>
          <modifierSpeciesReference species="S114"/>
        </listOfModifiers>
        <kineticLaw>
          <math xmlns="http://www.w3.org/1998/Math/MathML">
            <apply>
              <ci> mRNASynthesis </ci>
              <ci> S13 </ci>
              <ci> S114 </ci>
              <ci> R268_Ka </ci>
              <ci> R268_Ki </ci>
              <ci> R268_Vbasal </ci>
              <ci> R268_na </ci>
              <ci> R268_ni </ci>
            </apply>
          </math>
          <listOfParameters>
            <parameter id="R268_Ka" name="R268_Ka" value="1.43102841575471"/>
            <parameter id="R268_Ki" name="R268_Ki" value="2.10205947007899"/>
            <parameter id="R268_Vbasal" name="R268_Vbasal" value="5.07896820125835"/>
            <parameter id="R268_na" name="R268_na" value="1.97229902800613"/>
            <parameter id="R268_ni" name="R268_ni" value="1.01489878471662"/>
          </listOfParameters>
        </kineticLaw>
      </reaction>
      <reaction id="R269" name="R269" reversible="false">
        <listOfProducts>
          <speciesReference species="S59"/>
        </listOfProducts>
        <listOfModifiers>
          <modifierSpeciesReference species="S8"/>
          <modifierSpeciesReference species="S14"/>
        </listOfModifiers>
        <kineticLaw>
          <math xmlns="http://www.w3.org/1998/Math/MathML">
            <apply>
              <ci> mRNASynthesis </ci>
              <ci> S8 </ci>
              <ci> S14 </ci>
              <ci> R269_Ka </ci>
              <ci> R269_Ki </ci>
              <ci> R269_Vbasal </ci>
              <ci> R269_na </ci>
              <ci> R269_ni </ci>
            </apply>
          </math>
          <listOfParameters>
            <parameter id="R269_Ka" name="R269_Ka" value="1.98366638446467"/>
            <parameter id="R269_Ki" name="R269_Ki" value="2.51201629392572"/>
            <parameter id="R269_Vbasal" name="R269_Vbasal" value="7.75914555096732"/>
            <parameter id="R269_na" name="R269_na" value="1.04893572960245"/>
            <parameter id="R269_ni" name="R269_ni" value="1.07702325083142"/>
          </listOfParameters>
        </kineticLaw>
      </reaction>
      <reaction id="R270" name="R270" reversible="false">
        <listOfProducts>
          <speciesReference species="S18"/>
        </listOfProducts>
        <listOfModifiers>
          <modifierSpeciesReference species="S10"/>
          <modifierSpeciesReference species="S67"/>
        </listOfModifiers>
        <kineticLaw>
          <math xmlns="http://www.w3.org/1998/Math/MathML">
            <apply>
              <ci> mRNASynthesis </ci>
              <ci> S10 </ci>
              <ci> S67 </ci>
              <ci> R270_Ka </ci>
              <ci> R270_Ki </ci>
              <ci> R270_Vbasal </ci>
              <ci> R270_na </ci>
              <ci> R270_ni </ci>
            </apply>
          </math>
          <listOfParameters>
            <parameter id="R270_Ka" name="R270_Ka" value="1.87235680346965"/>
            <parameter id="R270_Ki" name="R270_Ki" value="2.82306615628018"/>
            <parameter id="R270_Vbasal" name="R270_Vbasal" value="7.40784004018151"/>
            <parameter id="R270_na" name="R270_na" value="1.4945766508873"/>
            <parameter id="R270_ni" name="R270_ni" value="1.70682519427992"/>
          </listOfParameters>
        </kineticLaw>
      </reaction>
      <reaction id="R271" name="R271" reversible="false">
        <listOfProducts>
          <speciesReference species="S9"/>
        </listOfProducts>
        <listOfModifiers>
          <modifierSpeciesReference species="S11"/>
          <modifierSpeciesReference species="S117"/>
        </listOfModifiers>
        <kineticLaw>
          <math xmlns="http://www.w3.org/1998/Math/MathML">
            <apply>
              <ci> mRNASynthesis </ci>
              <ci> S11 </ci>
              <ci> S117 </ci>
              <ci> R271_Ka </ci>
              <ci> R271_Ki </ci>
              <ci> R271_Vbasal </ci>
              <ci> R271_na </ci>
              <ci> R271_ni </ci>
            </apply>
          </math>
          <listOfParameters>
            <parameter id="R271_Ka" name="R271_Ka" value="1.66939295535463"/>
            <parameter id="R271_Ki" name="R271_Ki" value="2.42713559068901"/>
            <parameter id="R271_Vbasal" name="R271_Vbasal" value="6.31205084203064"/>
            <parameter id="R271_na" name="R271_na" value="1.58432078968745"/>
            <parameter id="R271_ni" name="R271_ni" value="1.04586774645181"/>
          </listOfParameters>
        </kineticLaw>
      </reaction>
      <reaction id="R272" name="R272" reversible="false">
        <listOfProducts>
          <speciesReference species="S111"/>
        </listOfProducts>
        <listOfModifiers>
          <modifierSpeciesReference species="S25"/>
          <modifierSpeciesReference species="S150"/>
        </listOfModifiers>
        <kineticLaw>
          <math xmlns="http://www.w3.org/1998/Math/MathML">
            <apply>
              <ci> mRNASynthesis </ci>
              <ci> S25 </ci>
              <ci> S150 </ci>
              <ci> R272_Ka </ci>
              <ci> R272_Ki </ci>
              <ci> R272_Vbasal </ci>
              <ci> R272_na </ci>
              <ci> R272_ni </ci>
            </apply>
          </math>
          <listOfParameters>
            <parameter id="R272_Ka" name="R272_Ka" value="1.2326756105964"/>
            <parameter id="R272_Ki" name="R272_Ki" value="2.1188415465303"/>
            <parameter id="R272_Vbasal" name="R272_Vbasal" value="8.27317930968921"/>
            <parameter id="R272_na" name="R272_na" value="1.11725407815251"/>
            <parameter id="R272_ni" name="R272_ni" value="1.52004352237655"/>
          </listOfParameters>
        </kineticLaw>
      </reaction>
      <reaction id="R273" name="R273" reversible="false">
        <listOfProducts>
          <speciesReference species="S12"/>
        </listOfProducts>
        <listOfModifiers>
          <modifierSpeciesReference species="S115"/>
          <modifierSpeciesReference species="S174"/>
        </listOfModifiers>
        <kineticLaw>
          <math xmlns="http://www.w3.org/1998/Math/MathML">
            <apply>
              <ci> mRNASynthesis </ci>
              <ci> S115 </ci>
              <ci> S174 </ci>
              <ci> R273_Ka </ci>
              <ci> R273_Ki </ci>
              <ci> R273_Vbasal </ci>
              <ci> R273_na </ci>
              <ci> R273_ni </ci>
            </apply>
          </math>
          <listOfParameters>
            <parameter id="R273_Ka" name="R273_Ka" value="1.08356324846759"/>
            <parameter id="R273_Ki" name="R273_Ki" value="2.22856000834522"/>
            <parameter id="R273_Vbasal" name="R273_Vbasal" value="7.75084036000563"/>
            <parameter id="R273_na" name="R273_na" value="1.46208673748368"/>
            <parameter id="R273_ni" name="R273_ni" value="1.24071292996646"/>
          </listOfParameters>
        </kineticLaw>
      </reaction>
      <reaction id="R274" name="R274" reversible="false">
        <listOfProducts>
          <speciesReference species="S30"/>
        </listOfProducts>
        <listOfModifiers>
          <modifierSpeciesReference species="S106"/>
          <modifierSpeciesReference species="S166"/>
        </listOfModifiers>
        <kineticLaw>
          <math xmlns="http://www.w3.org/1998/Math/MathML">
            <apply>
              <ci> mRNASynthesis </ci>
              <ci> S106 </ci>
              <ci> S166 </ci>
              <ci> R274_Ka </ci>
              <ci> R274_Ki </ci>
              <ci> R274_Vbasal </ci>
              <ci> R274_na </ci>
              <ci> R274_ni </ci>
            </apply>
          </math>
          <listOfParameters>
            <parameter id="R274_Ka" name="R274_Ka" value="1.23733477271225"/>
            <parameter id="R274_Ki" name="R274_Ki" value="2.05345477319881"/>
            <parameter id="R274_Vbasal" name="R274_Vbasal" value="9.34188768027225"/>
            <parameter id="R274_na" name="R274_na" value="1.74507226286232"/>
            <parameter id="R274_ni" name="R274_ni" value="1.60180575990878"/>
          </listOfParameters>
        </kineticLaw>
      </reaction>
      <reaction id="R275" name="R275" reversible="false">
        <listOfProducts>
          <speciesReference species="S54"/>
        </listOfProducts>
        <listOfModifiers>
          <modifierSpeciesReference species="S58"/>
          <modifierSpeciesReference species="S72"/>
        </listOfModifiers>
        <kineticLaw>
          <math xmlns="http://www.w3.org/1998/Math/MathML">
            <apply>
              <ci> mRNASynthesis </ci>
              <ci> S58 </ci>
              <ci> S72 </ci>
              <ci> R275_Ka </ci>
              <ci> R275_Ki </ci>
              <ci> R275_Vbasal </ci>
              <ci> R275_na </ci>
              <ci> R275_ni </ci>
            </apply>
          </math>
          <listOfParameters>
            <parameter id="R275_Ka" name="R275_Ka" value="1.6225892878295"/>
            <parameter id="R275_Ki" name="R275_Ki" value="2.44255837093856"/>
            <parameter id="R275_Vbasal" name="R275_Vbasal" value="5.87175918999094"/>
            <parameter id="R275_na" name="R275_na" value="1.88680015984693"/>
            <parameter id="R275_ni" name="R275_ni" value="1.82892477352272"/>
          </listOfParameters>
        </kineticLaw>
      </reaction>
      <reaction id="R276" name="R276" reversible="false">
        <listOfProducts>
          <speciesReference species="S188"/>
        </listOfProducts>
        <listOfModifiers>
          <modifierSpeciesReference species="S80"/>
          <modifierSpeciesReference species="S187"/>
        </listOfModifiers>
        <kineticLaw>
          <math xmlns="http://www.w3.org/1998/Math/MathML">
            <apply>
              <ci> mRNASynthesis </ci>
              <ci> S80 </ci>
              <ci> S187 </ci>
              <ci> R276_Ka </ci>
              <ci> R276_Ki </ci>
              <ci> R276_Vbasal </ci>
              <ci> R276_na </ci>
              <ci> R276_ni </ci>
            </apply>
          </math>
          <listOfParameters>
            <parameter id="R276_Ka" name="R276_Ka" value="1.49989459867879"/>
            <parameter id="R276_Ki" name="R276_Ki" value="2.00336245027485"/>
            <parameter id="R276_Vbasal" name="R276_Vbasal" value="7.98865434783088"/>
            <parameter id="R276_na" name="R276_na" value="1.34718318667677"/>
            <parameter id="R276_ni" name="R276_ni" value="1.84185557249704"/>
          </listOfParameters>
        </kineticLaw>
      </reaction>
      <reaction id="R277" name="R277" reversible="false">
        <listOfProducts>
          <speciesReference species="S81"/>
        </listOfProducts>
        <listOfModifiers>
          <modifierSpeciesReference species="S115"/>
          <modifierSpeciesReference species="S172"/>
        </listOfModifiers>
        <kineticLaw>
          <math xmlns="http://www.w3.org/1998/Math/MathML">
            <apply>
              <ci> mRNASynthesis </ci>
              <ci> S115 </ci>
              <ci> S172 </ci>
              <ci> R277_Ka </ci>
              <ci> R277_Ki </ci>
              <ci> R277_Vbasal </ci>
              <ci> R277_na </ci>
              <ci> R277_ni </ci>
            </apply>
          </math>
          <listOfParameters>
            <parameter id="R277_Ka" name="R277_Ka" value="1.87459682888107"/>
            <parameter id="R277_Ki" name="R277_Ki" value="2.46502791605654"/>
            <parameter id="R277_Vbasal" name="R277_Vbasal" value="7.74631965697673"/>
            <parameter id="R277_na" name="R277_na" value="1.63107135637502"/>
            <parameter id="R277_ni" name="R277_ni" value="1.69130654708838"/>
          </listOfParameters>
        </kineticLaw>
      </reaction>
      <reaction id="R278" name="R278" reversible="false">
        <listOfProducts>
          <speciesReference species="S86"/>
        </listOfProducts>
        <listOfModifiers>
          <modifierSpeciesReference species="S68"/>
          <modifierSpeciesReference species="S156"/>
        </listOfModifiers>
        <kineticLaw>
          <math xmlns="http://www.w3.org/1998/Math/MathML">
            <apply>
              <ci> mRNASynthesis </ci>
              <ci> S68 </ci>
              <ci> S156 </ci>
              <ci> R278_Ka </ci>
              <ci> R278_Ki </ci>
              <ci> R278_Vbasal </ci>
              <ci> R278_na </ci>
              <ci> R278_ni </ci>
            </apply>
          </math>
          <listOfParameters>
            <parameter id="R278_Ka" name="R278_Ka" value="1.00963523715941"/>
            <parameter id="R278_Ki" name="R278_Ki" value="2.88712181224664"/>
            <parameter id="R278_Vbasal" name="R278_Vbasal" value="5.38584003199513"/>
            <parameter id="R278_na" name="R278_na" value="1.0317972589434"/>
            <parameter id="R278_ni" name="R278_ni" value="1.94424741955115"/>
          </listOfParameters>
        </kineticLaw>
      </reaction>
      <reaction id="R279" name="R279" reversible="false">
        <listOfProducts>
          <speciesReference species="S165"/>
        </listOfProducts>
        <listOfModifiers>
          <modifierSpeciesReference species="S31"/>
          <modifierSpeciesReference species="S181"/>
        </listOfModifiers>
        <kineticLaw>
          <math xmlns="http://www.w3.org/1998/Math/MathML">
            <apply>
              <ci> mRNASynthesis </ci>
              <ci> S31 </ci>
              <ci> S181 </ci>
              <ci> R279_Ka </ci>
              <ci> R279_Ki </ci>
              <ci> R279_Vbasal </ci>
              <ci> R279_na </ci>
              <ci> R279_ni </ci>
            </apply>
          </math>
          <listOfParameters>
            <parameter id="R279_Ka" name="R279_Ka" value="1.19467829375925"/>
            <parameter id="R279_Ki" name="R279_Ki" value="2.29889856897292"/>
            <parameter id="R279_Vbasal" name="R279_Vbasal" value="9.94439842162924"/>
            <parameter id="R279_na" name="R279_na" value="1.57838491005864"/>
            <parameter id="R279_ni" name="R279_ni" value="1.41907157667094"/>
          </listOfParameters>
        </kineticLaw>
      </reaction>
      <reaction id="R280" name="R280" reversible="false">
        <listOfProducts>
          <speciesReference species="S117"/>
        </listOfProducts>
        <listOfModifiers>
          <modifierSpeciesReference species="S71"/>
          <modifierSpeciesReference species="S186"/>
        </listOfModifiers>
        <kineticLaw>
          <math xmlns="http://www.w3.org/1998/Math/MathML">
            <apply>
              <ci> mRNASynthesis </ci>
              <ci> S71 </ci>
              <ci> S186 </ci>
              <ci> R280_Ka </ci>
              <ci> R280_Ki </ci>
              <ci> R280_Vbasal </ci>
              <ci> R280_na </ci>
              <ci> R280_ni </ci>
            </apply>
          </math>
          <listOfParameters>
            <parameter id="R280_Ka" name="R280_Ka" value="1.31559144953836"/>
            <parameter id="R280_Ki" name="R280_Ki" value="2.83838265630955"/>
            <parameter id="R280_Vbasal" name="R280_Vbasal" value="5.06772495897128"/>
            <parameter id="R280_na" name="R280_na" value="1.88793443616782"/>
            <parameter id="R280_ni" name="R280_ni" value="1.76906916514958"/>
          </listOfParameters>
        </kineticLaw>
      </reaction>
      <reaction id="R281" name="R281" reversible="false">
        <listOfProducts>
          <speciesReference species="S69"/>
        </listOfProducts>
        <listOfModifiers>
          <modifierSpeciesReference species="S88"/>
          <modifierSpeciesReference species="S152"/>
        </listOfModifiers>
        <kineticLaw>
          <math xmlns="http://www.w3.org/1998/Math/MathML">
            <apply>
              <ci> mRNASynthesis </ci>
              <ci> S88 </ci>
              <ci> S152 </ci>
              <ci> R281_Ka </ci>
              <ci> R281_Ki </ci>
              <ci> R281_Vbasal </ci>
              <ci> R281_na </ci>
              <ci> R281_ni </ci>
            </apply>
          </math>
          <listOfParameters>
            <parameter id="R281_Ka" name="R281_Ka" value="1.95186006171546"/>
            <parameter id="R281_Ki" name="R281_Ki" value="2.59938929360154"/>
            <parameter id="R281_Vbasal" name="R281_Vbasal" value="8.92940748437411"/>
            <parameter id="R281_na" name="R281_na" value="1.2065957226036"/>
            <parameter id="R281_ni" name="R281_ni" value="1.04836661947233"/>
          </listOfParameters>
        </kineticLaw>
      </reaction>
      <reaction id="R282" name="R282" reversible="false">
        <listOfProducts>
          <speciesReference species="S47"/>
        </listOfProducts>
        <listOfModifiers>
          <modifierSpeciesReference species="S160"/>
          <modifierSpeciesReference species="S171"/>
        </listOfModifiers>
        <kineticLaw>
          <math xmlns="http://www.w3.org/1998/Math/MathML">
            <apply>
              <ci> mRNASynthesis </ci>
              <ci> S160 </ci>
              <ci> S171 </ci>
              <ci> R282_Ka </ci>
              <ci> R282_Ki </ci>
              <ci> R282_Vbasal </ci>
              <ci> R282_na </ci>
              <ci> R282_ni </ci>
            </apply>
          </math>
          <listOfParameters>
            <parameter id="R282_Ka" name="R282_Ka" value="1.54090354360507"/>
            <parameter id="R282_Ki" name="R282_Ki" value="2.13634981952949"/>
            <parameter id="R282_Vbasal" name="R282_Vbasal" value="9.14174611608418"/>
            <parameter id="R282_na" name="R282_na" value="1.9906891066835"/>
            <parameter id="R282_ni" name="R282_ni" value="1.73008326598464"/>
          </listOfParameters>
        </kineticLaw>
      </reaction>
      <reaction id="R283" name="R283" reversible="false">
        <listOfProducts>
          <speciesReference species="S6"/>
        </listOfProducts>
        <listOfModifiers>
          <modifierSpeciesReference species="S147"/>
          <modifierSpeciesReference species="S195"/>
        </listOfModifiers>
        <kineticLaw>
          <math xmlns="http://www.w3.org/1998/Math/MathML">
            <apply>
              <ci> mRNASynthesis </ci>
              <ci> S147 </ci>
              <ci> S195 </ci>
              <ci> R283_Ka </ci>
              <ci> R283_Ki </ci>
              <ci> R283_Vbasal </ci>
              <ci> R283_na </ci>
              <ci> R283_ni </ci>
            </apply>
          </math>
          <listOfParameters>
            <parameter id="R283_Ka" name="R283_Ka" value="1.64232637623976"/>
            <parameter id="R283_Ki" name="R283_Ki" value="2.78963797971668"/>
            <parameter id="R283_Vbasal" name="R283_Vbasal" value="5.92218298967861"/>
            <parameter id="R283_na" name="R283_na" value="1.01835216028277"/>
            <parameter id="R283_ni" name="R283_ni" value="1.86071948392583"/>
          </listOfParameters>
        </kineticLaw>
      </reaction>
      <reaction id="R284" name="R284" reversible="false">
        <listOfProducts>
          <speciesReference species="S84"/>
        </listOfProducts>
        <listOfModifiers>
          <modifierSpeciesReference species="S6"/>
          <modifierSpeciesReference species="S77"/>
        </listOfModifiers>
        <kineticLaw>
          <math xmlns="http://www.w3.org/1998/Math/MathML">
            <apply>
              <ci> mRNASynthesis </ci>
              <ci> S6 </ci>
              <ci> S77 </ci>
              <ci> R284_Ka </ci>
              <ci> R284_Ki </ci>
              <ci> R284_Vbasal </ci>
              <ci> R284_na </ci>
              <ci> R284_ni </ci>
            </apply>
          </math>
          <listOfParameters>
            <parameter id="R284_Ka" name="R284_Ka" value="1.07364825438076"/>
            <parameter id="R284_Ki" name="R284_Ki" value="2.57554448038051"/>
            <parameter id="R284_Vbasal" name="R284_Vbasal" value="8.19854895494285"/>
            <parameter id="R284_na" name="R284_na" value="1.25617610623125"/>
            <parameter id="R284_ni" name="R284_ni" value="1.04406586008262"/>
          </listOfParameters>
        </kineticLaw>
      </reaction>
      <reaction id="R285" name="R285" reversible="false">
        <listOfProducts>
          <speciesReference species="S146"/>
        </listOfProducts>
        <listOfModifiers>
          <modifierSpeciesReference species="S74"/>
          <modifierSpeciesReference species="S102"/>
        </listOfModifiers>
        <kineticLaw>
          <math xmlns="http://www.w3.org/1998/Math/MathML">
            <apply>
              <ci> mRNASynthesis </ci>
              <ci> S74 </ci>
              <ci> S102 </ci>
              <ci> R285_Ka </ci>
              <ci> R285_Ki </ci>
              <ci> R285_Vbasal </ci>
              <ci> R285_na </ci>
              <ci> R285_ni </ci>
            </apply>
          </math>
          <listOfParameters>
            <parameter id="R285_Ka" name="R285_Ka" value="1.09467069829736"/>
            <parameter id="R285_Ki" name="R285_Ki" value="2.12987801111871"/>
            <parameter id="R285_Vbasal" name="R285_Vbasal" value="8.90830541967402"/>
            <parameter id="R285_na" name="R285_na" value="1.17236727323695"/>
            <parameter id="R285_ni" name="R285_ni" value="1.55111966445837"/>
          </listOfParameters>
        </kineticLaw>
      </reaction>
      <reaction id="R286" name="R286" reversible="false">
        <listOfProducts>
          <speciesReference species="S159"/>
        </listOfProducts>
        <listOfModifiers>
          <modifierSpeciesReference species="S55"/>
          <modifierSpeciesReference species="S171"/>
        </listOfModifiers>
        <kineticLaw>
          <math xmlns="http://www.w3.org/1998/Math/MathML">
            <apply>
              <ci> mRNASynthesis </ci>
              <ci> S55 </ci>
              <ci> S171 </ci>
              <ci> R286_Ka </ci>
              <ci> R286_Ki </ci>
              <ci> R286_Vbasal </ci>
              <ci> R286_na </ci>
              <ci> R286_ni </ci>
            </apply>
          </math>
          <listOfParameters>
            <parameter id="R286_Ka" name="R286_Ka" value="1.79998866827396"/>
            <parameter id="R286_Ki" name="R286_Ki" value="2.7102424694833"/>
            <parameter id="R286_Vbasal" name="R286_Vbasal" value="6.67827561333251"/>
            <parameter id="R286_na" name="R286_na" value="1.27507555570879"/>
            <parameter id="R286_ni" name="R286_ni" value="1.91178445708682"/>
          </listOfParameters>
        </kineticLaw>
      </reaction>
      <reaction id="R287" name="R287" reversible="false">
        <listOfProducts>
          <speciesReference species="S72"/>
        </listOfProducts>
        <listOfModifiers>
          <modifierSpeciesReference species="S127"/>
          <modifierSpeciesReference species="S160"/>
        </listOfModifiers>
        <kineticLaw>
          <math xmlns="http://www.w3.org/1998/Math/MathML">
            <apply>
              <ci> mRNASynthesis </ci>
              <ci> S127 </ci>
              <ci> S160 </ci>
              <ci> R287_Ka </ci>
              <ci> R287_Ki </ci>
              <ci> R287_Vbasal </ci>
              <ci> R287_na </ci>
              <ci> R287_ni </ci>
            </apply>
          </math>
          <listOfParameters>
            <parameter id="R287_Ka" name="R287_Ka" value="1.36198449547702"/>
            <parameter id="R287_Ki" name="R287_Ki" value="2.3344861206758"/>
            <parameter id="R287_Vbasal" name="R287_Vbasal" value="9.60202081996504"/>
            <parameter id="R287_na" name="R287_na" value="1.43549895487892"/>
            <parameter id="R287_ni" name="R287_ni" value="1.02213138973009"/>
          </listOfParameters>
        </kineticLaw>
      </reaction>
      <reaction id="R288" name="R288" reversible="false">
        <listOfProducts>
          <speciesReference species="S110"/>
        </listOfProducts>
        <listOfModifiers>
          <modifierSpeciesReference species="S90"/>
          <modifierSpeciesReference species="S112"/>
        </listOfModifiers>
        <kineticLaw>
          <math xmlns="http://www.w3.org/1998/Math/MathML">
            <apply>
              <ci> mRNASynthesis </ci>
              <ci> S90 </ci>
              <ci> S112 </ci>
              <ci> R288_Ka </ci>
              <ci> R288_Ki </ci>
              <ci> R288_Vbasal </ci>
              <ci> R288_na </ci>
              <ci> R288_ni </ci>
            </apply>
          </math>
          <listOfParameters>
            <parameter id="R288_Ka" name="R288_Ka" value="1.85624895805797"/>
            <parameter id="R288_Ki" name="R288_Ki" value="2.12012596718654"/>
            <parameter id="R288_Vbasal" name="R288_Vbasal" value="6.71642589178327"/>
            <parameter id="R288_na" name="R288_na" value="1.28883055130903"/>
            <parameter id="R288_ni" name="R288_ni" value="1.0831095539008"/>
          </listOfParameters>
        </kineticLaw>
      </reaction>
      <reaction id="R289" name="R289" reversible="false">
        <listOfProducts>
          <speciesReference species="S20"/>
        </listOfProducts>
        <listOfModifiers>
          <modifierSpeciesReference species="S21"/>
          <modifierSpeciesReference species="S124"/>
        </listOfModifiers>
        <kineticLaw>
          <math xmlns="http://www.w3.org/1998/Math/MathML">
            <apply>
              <ci> mRNASynthesis </ci>
              <ci> S21 </ci>
              <ci> S124 </ci>
              <ci> R289_Ka </ci>
              <ci> R289_Ki </ci>
              <ci> R289_Vbasal </ci>
              <ci> R289_na </ci>
              <ci> R289_ni </ci>
            </apply>
          </math>
          <listOfParameters>
            <parameter id="R289_Ka" name="R289_Ka" value="1.02721034584895"/>
            <parameter id="R289_Ki" name="R289_Ki" value="2.24918122545498"/>
            <parameter id="R289_Vbasal" name="R289_Vbasal" value="8.05989157843056"/>
            <parameter id="R289_na" name="R289_na" value="1.3427146585911"/>
            <parameter id="R289_ni" name="R289_ni" value="1.96003000150392"/>
          </listOfParameters>
        </kineticLaw>
      </reaction>
      <reaction id="R290" name="R290" reversible="false">
        <listOfProducts>
          <speciesReference species="S126"/>
        </listOfProducts>
        <listOfModifiers>
          <modifierSpeciesReference species="S91"/>
          <modifierSpeciesReference species="S135"/>
        </listOfModifiers>
        <kineticLaw>
          <math xmlns="http://www.w3.org/1998/Math/MathML">
            <apply>
              <ci> mRNASynthesis </ci>
              <ci> S91 </ci>
              <ci> S135 </ci>
              <ci> R290_Ka </ci>
              <ci> R290_Ki </ci>
              <ci> R290_Vbasal </ci>
              <ci> R290_na </ci>
              <ci> R290_ni </ci>
            </apply>
          </math>
          <listOfParameters>
            <parameter id="R290_Ka" name="R290_Ka" value="1.60970612824026"/>
            <parameter id="R290_Ki" name="R290_Ki" value="2.18425431754198"/>
            <parameter id="R290_Vbasal" name="R290_Vbasal" value="9.84588919263571"/>
            <parameter id="R290_na" name="R290_na" value="1.39641170316064"/>
            <parameter id="R290_ni" name="R290_ni" value="1.47054181643013"/>
          </listOfParameters>
        </kineticLaw>
      </reaction>
      <reaction id="R291" name="R291" reversible="false">
        <listOfProducts>
          <speciesReference species="S1"/>
        </listOfProducts>
        <listOfModifiers>
          <modifierSpeciesReference species="S115"/>
          <modifierSpeciesReference species="S148"/>
        </listOfModifiers>
        <kineticLaw>
          <math xmlns="http://www.w3.org/1998/Math/MathML">
            <apply>
              <ci> mRNASynthesis </ci>
              <ci> S115 </ci>
              <ci> S148 </ci>
              <ci> R291_Ka </ci>
              <ci> R291_Ki </ci>
              <ci> R291_Vbasal </ci>
              <ci> R291_na </ci>
              <ci> R291_ni </ci>
            </apply>
          </math>
          <listOfParameters>
            <parameter id="R291_Ka" name="R291_Ka" value="1.55084779336802"/>
            <parameter id="R291_Ki" name="R291_Ki" value="2.34003841054096"/>
            <parameter id="R291_Vbasal" name="R291_Vbasal" value="5.32582572623372"/>
            <parameter id="R291_na" name="R291_na" value="1.72056553366981"/>
            <parameter id="R291_ni" name="R291_ni" value="1.54277025171847"/>
          </listOfParameters>
        </kineticLaw>
      </reaction>
      <reaction id="R292" name="R292" reversible="false">
        <listOfProducts>
          <speciesReference species="S99"/>
        </listOfProducts>
        <listOfModifiers>
          <modifierSpeciesReference species="S37"/>
          <modifierSpeciesReference species="S68"/>
        </listOfModifiers>
        <kineticLaw>
          <math xmlns="http://www.w3.org/1998/Math/MathML">
            <apply>
              <ci> mRNASynthesis </ci>
              <ci> S37 </ci>
              <ci> S68 </ci>
              <ci> R292_Ka </ci>
              <ci> R292_Ki </ci>
              <ci> R292_Vbasal </ci>
              <ci> R292_na </ci>
              <ci> R292_ni </ci>
            </apply>
          </math>
          <listOfParameters>
            <parameter id="R292_Ka" name="R292_Ka" value="1.38540363830694"/>
            <parameter id="R292_Ki" name="R292_Ki" value="2.22343790133163"/>
            <parameter id="R292_Vbasal" name="R292_Vbasal" value="5.13706878964029"/>
            <parameter id="R292_na" name="R292_na" value="1.59946777468176"/>
            <parameter id="R292_ni" name="R292_ni" value="1.2762972360967"/>
          </listOfParameters>
        </kineticLaw>
      </reaction>
      <reaction id="R293" name="R293" reversible="false">
        <listOfProducts>
          <speciesReference species="S77"/>
        </listOfProducts>
        <listOfModifiers>
          <modifierSpeciesReference species="S58"/>
          <modifierSpeciesReference species="S60"/>
        </listOfModifiers>
        <kineticLaw>
          <math xmlns="http://www.w3.org/1998/Math/MathML">
            <apply>
              <ci> mRNASynthesis </ci>
              <ci> S58 </ci>
              <ci> S60 </ci>
              <ci> R293_Ka </ci>
              <ci> R293_Ki </ci>
              <ci> R293_Vbasal </ci>
              <ci> R293_na </ci>
              <ci> R293_ni </ci>
            </apply>
          </math>
          <listOfParameters>
            <parameter id="R293_Ka" name="R293_Ka" value="1.15318796203943"/>
            <parameter id="R293_Ki" name="R293_Ki" value="2.18459799520133"/>
            <parameter id="R293_Vbasal" name="R293_Vbasal" value="6.16398475065063"/>
            <parameter id="R293_na" name="R293_na" value="1.59098313012653"/>
            <parameter id="R293_ni" name="R293_ni" value="1.48380686025776"/>
          </listOfParameters>
        </kineticLaw>
      </reaction>
      <reaction id="R294" name="R294" reversible="false">
        <listOfProducts>
          <speciesReference species="S40"/>
        </listOfProducts>
        <listOfModifiers>
          <modifierSpeciesReference species="S51"/>
          <modifierSpeciesReference species="S77"/>
        </listOfModifiers>
        <kineticLaw>
          <math xmlns="http://www.w3.org/1998/Math/MathML">
            <apply>
              <ci> mRNASynthesis </ci>
              <ci> S51 </ci>
              <ci> S77 </ci>
              <ci> R294_Ka </ci>
              <ci> R294_Ki </ci>
              <ci> R294_Vbasal </ci>
              <ci> R294_na </ci>
              <ci> R294_ni </ci>
            </apply>
          </math>
          <listOfParameters>
            <parameter id="R294_Ka" name="R294_Ka" value="1.03876629891743"/>
            <parameter id="R294_Ki" name="R294_Ki" value="2.35965045182479"/>
            <parameter id="R294_Vbasal" name="R294_Vbasal" value="5.9208164570669"/>
            <parameter id="R294_na" name="R294_na" value="1.52161266561347"/>
            <parameter id="R294_ni" name="R294_ni" value="1.22662109337986"/>
          </listOfParameters>
        </kineticLaw>
      </reaction>
      <reaction id="R295" name="R295" reversible="false">
        <listOfProducts>
          <speciesReference species="S86"/>
        </listOfProducts>
        <listOfModifiers>
          <modifierSpeciesReference species="S131"/>
          <modifierSpeciesReference species="S180"/>
        </listOfModifiers>
        <kineticLaw>
          <math xmlns="http://www.w3.org/1998/Math/MathML">
            <apply>
              <ci> mRNASynthesis </ci>
              <ci> S131 </ci>
              <ci> S180 </ci>
              <ci> R295_Ka </ci>
              <ci> R295_Ki </ci>
              <ci> R295_Vbasal </ci>
              <ci> R295_na </ci>
              <ci> R295_ni </ci>
            </apply>
          </math>
          <listOfParameters>
            <parameter id="R295_Ka" name="R295_Ka" value="1.73932040452832"/>
            <parameter id="R295_Ki" name="R295_Ki" value="2.86532612001683"/>
            <parameter id="R295_Vbasal" name="R295_Vbasal" value="9.56639357039689"/>
            <parameter id="R295_na" name="R295_na" value="1.34748151608505"/>
            <parameter id="R295_ni" name="R295_ni" value="1.02703067296577"/>
          </listOfParameters>
        </kineticLaw>
      </reaction>
      <reaction id="R296" name="R296" reversible="false">
        <listOfProducts>
          <speciesReference species="S142"/>
        </listOfProducts>
        <listOfModifiers>
          <modifierSpeciesReference species="S41"/>
          <modifierSpeciesReference species="S153"/>
        </listOfModifiers>
        <kineticLaw>
          <math xmlns="http://www.w3.org/1998/Math/MathML">
            <apply>
              <ci> mRNASynthesis </ci>
              <ci> S41 </ci>
              <ci> S153 </ci>
              <ci> R296_Ka </ci>
              <ci> R296_Ki </ci>
              <ci> R296_Vbasal </ci>
              <ci> R296_na </ci>
              <ci> R296_ni </ci>
            </apply>
          </math>
          <listOfParameters>
            <parameter id="R296_Ka" name="R296_Ka" value="1.09406322256357"/>
            <parameter id="R296_Ki" name="R296_Ki" value="2.73925714516373"/>
            <parameter id="R296_Vbasal" name="R296_Vbasal" value="5.99318000119361"/>
            <parameter id="R296_na" name="R296_na" value="1.35745942154383"/>
            <parameter id="R296_ni" name="R296_ni" value="1.01192454904648"/>
          </listOfParameters>
        </kineticLaw>
      </reaction>
      <reaction id="R297" name="R297" reversible="false">
        <listOfProducts>
          <speciesReference species="S24"/>
        </listOfProducts>
        <listOfModifiers>
          <modifierSpeciesReference species="S22"/>
          <modifierSpeciesReference species="S80"/>
        </listOfModifiers>
        <kineticLaw>
          <math xmlns="http://www.w3.org/1998/Math/MathML">
            <apply>
              <ci> mRNASynthesis </ci>
              <ci> S22 </ci>
              <ci> S80 </ci>
              <ci> R297_Ka </ci>
              <ci> R297_Ki </ci>
              <ci> R297_Vbasal </ci>
              <ci> R297_na </ci>
              <ci> R297_ni </ci>
            </apply>
          </math>
          <listOfParameters>
            <parameter id="R297_Ka" name="R297_Ka" value="1.17815195333728"/>
            <parameter id="R297_Ki" name="R297_Ki" value="2.59306048586744"/>
            <parameter id="R297_Vbasal" name="R297_Vbasal" value="9.89528067625934"/>
            <parameter id="R297_na" name="R297_na" value="1.19472097269325"/>
            <parameter id="R297_ni" name="R297_ni" value="1.57351649666623"/>
          </listOfParameters>
        </kineticLaw>
      </reaction>
      <reaction id="R298" name="R298" reversible="false">
        <listOfProducts>
          <speciesReference species="S173"/>
        </listOfProducts>
        <listOfModifiers>
          <modifierSpeciesReference species="S21"/>
          <modifierSpeciesReference species="S195"/>
        </listOfModifiers>
        <kineticLaw>
          <math xmlns="http://www.w3.org/1998/Math/MathML">
            <apply>
              <ci> mRNASynthesis </ci>
              <ci> S21 </ci>
              <ci> S195 </ci>
              <ci> R298_Ka </ci>
              <ci> R298_Ki </ci>
              <ci> R298_Vbasal </ci>
              <ci> R298_na </ci>
              <ci> R298_ni </ci>
            </apply>
          </math>
          <listOfParameters>
            <parameter id="R298_Ka" name="R298_Ka" value="1.22277007089036"/>
            <parameter id="R298_Ki" name="R298_Ki" value="2.44693054950769"/>
            <parameter id="R298_Vbasal" name="R298_Vbasal" value="9.49140744547751"/>
            <parameter id="R298_na" name="R298_na" value="1.49360704592098"/>
            <parameter id="R298_ni" name="R298_ni" value="1.5470154629657"/>
          </listOfParameters>
        </kineticLaw>
      </reaction>
      <reaction id="R299" name="R299" reversible="false">
        <listOfProducts>
          <speciesReference species="S163"/>
        </listOfProducts>
        <listOfModifiers>
          <modifierSpeciesReference species="S7"/>
          <modifierSpeciesReference species="S191"/>
        </listOfModifiers>
        <kineticLaw>
          <math xmlns="http://www.w3.org/1998/Math/MathML">
            <apply>
              <ci> mRNASynthesis </ci>
              <ci> S7 </ci>
              <ci> S191 </ci>
              <ci> R299_Ka </ci>
              <ci> R299_Ki </ci>
              <ci> R299_Vbasal </ci>
              <ci> R299_na </ci>
              <ci> R299_ni </ci>
            </apply>
          </math>
          <listOfParameters>
            <parameter id="R299_Ka" name="R299_Ka" value="1.46888498659838"/>
            <parameter id="R299_Ki" name="R299_Ki" value="2.40522172612225"/>
            <parameter id="R299_Vbasal" name="R299_Vbasal" value="6.00044994013082"/>
            <parameter id="R299_na" name="R299_na" value="1.40072470544494"/>
            <parameter id="R299_ni" name="R299_ni" value="1.50391829651788"/>
          </listOfParameters>
        </kineticLaw>
      </reaction>
      <reaction id="R300" name="R300" reversible="false">
        <listOfProducts>
          <speciesReference species="S2"/>
        </listOfProducts>
        <listOfModifiers>
          <modifierSpeciesReference species="S108"/>
          <modifierSpeciesReference species="S181"/>
        </listOfModifiers>
        <kineticLaw>
          <math xmlns="http://www.w3.org/1998/Math/MathML">
            <apply>
              <ci> mRNASynthesis </ci>
              <ci> S108 </ci>
              <ci> S181 </ci>
              <ci> R300_Ka </ci>
              <ci> R300_Ki </ci>
              <ci> R300_Vbasal </ci>
              <ci> R300_na </ci>
              <ci> R300_ni </ci>
            </apply>
          </math>
          <listOfParameters>
            <parameter id="R300_Ka" name="R300_Ka" value="1.73517662317668"/>
            <parameter id="R300_Ki" name="R300_Ki" value="2.32157736362511"/>
            <parameter id="R300_Vbasal" name="R300_Vbasal" value="5.7896744376263"/>
            <parameter id="R300_na" name="R300_na" value="1.13958801756929"/>
            <parameter id="R300_ni" name="R300_ni" value="1.01195888788037"/>
          </listOfParameters>
        </kineticLaw>
      </reaction>
      <reaction id="R301" name="R301" reversible="false">
        <listOfProducts>
          <speciesReference species="S172"/>
        </listOfProducts>
        <listOfModifiers>
          <modifierSpeciesReference species="S105"/>
          <modifierSpeciesReference species="S156"/>
        </listOfModifiers>
        <kineticLaw>
          <math xmlns="http://www.w3.org/1998/Math/MathML">
            <apply>
              <ci> mRNASynthesis </ci>
              <ci> S105 </ci>
              <ci> S156 </ci>
              <ci> R301_Ka </ci>
              <ci> R301_Ki </ci>
              <ci> R301_Vbasal </ci>
              <ci> R301_na </ci>
              <ci> R301_ni </ci>
            </apply>
          </math>
          <listOfParameters>
            <parameter id="R301_Ka" name="R301_Ka" value="1.03983199396529"/>
            <parameter id="R301_Ki" name="R301_Ki" value="2.43900846970269"/>
            <parameter id="R301_Vbasal" name="R301_Vbasal" value="8.17296511925752"/>
            <parameter id="R301_na" name="R301_na" value="1.24081308278183"/>
            <parameter id="R301_ni" name="R301_ni" value="1.43533793205843"/>
          </listOfParameters>
        </kineticLaw>
      </reaction>
      <reaction id="R302" name="R302" reversible="false">
        <listOfProducts>
          <speciesReference species="S109"/>
        </listOfProducts>
        <listOfModifiers>
          <modifierSpeciesReference species="S1"/>
          <modifierSpeciesReference species="S154"/>
        </listOfModifiers>
        <kineticLaw>
          <math xmlns="http://www.w3.org/1998/Math/MathML">
            <apply>
              <ci> mRNASynthesis </ci>
              <ci> S1 </ci>
              <ci> S154 </ci>
              <ci> R302_Ka </ci>
              <ci> R302_Ki </ci>
              <ci> R302_Vbasal </ci>
              <ci> R302_na </ci>
              <ci> R302_ni </ci>
            </apply>
          </math>
          <listOfParameters>
            <parameter id="R302_Ka" name="R302_Ka" value="1.82059365266032"/>
            <parameter id="R302_Ki" name="R302_Ki" value="2.67527170865999"/>
            <parameter id="R302_Vbasal" name="R302_Vbasal" value="8.90064298601911"/>
            <parameter id="R302_na" name="R302_na" value="1.09940662719909"/>
            <parameter id="R302_ni" name="R302_ni" value="1.53442618680478"/>
          </listOfParameters>
        </kineticLaw>
      </reaction>
      <reaction id="R303" name="R303" reversible="false">
        <listOfProducts>
          <speciesReference species="S134"/>
        </listOfProducts>
        <listOfModifiers>
          <modifierSpeciesReference species="S12"/>
          <modifierSpeciesReference species="S22"/>
        </listOfModifiers>
        <kineticLaw>
          <math xmlns="http://www.w3.org/1998/Math/MathML">
            <apply>
              <ci> mRNASynthesis </ci>
              <ci> S12 </ci>
              <ci> S22 </ci>
              <ci> R303_Ka </ci>
              <ci> R303_Ki </ci>
              <ci> R303_Vbasal </ci>
              <ci> R303_na </ci>
              <ci> R303_ni </ci>
            </apply>
          </math>
          <listOfParameters>
            <parameter id="R303_Ka" name="R303_Ka" value="1.66669391200294"/>
            <parameter id="R303_Ki" name="R303_Ki" value="2.83510870057826"/>
            <parameter id="R303_Vbasal" name="R303_Vbasal" value="9.8285427470505"/>
            <parameter id="R303_na" name="R303_na" value="1.64209446926191"/>
            <parameter id="R303_ni" name="R303_ni" value="1.76558390998796"/>
          </listOfParameters>
        </kineticLaw>
      </reaction>
      <reaction id="R304" name="R304" reversible="false">
        <listOfProducts>
          <speciesReference species="S105"/>
        </listOfProducts>
        <listOfModifiers>
          <modifierSpeciesReference species="S44"/>
          <modifierSpeciesReference species="S52"/>
        </listOfModifiers>
        <kineticLaw>
          <math xmlns="http://www.w3.org/1998/Math/MathML">
            <apply>
              <ci> mRNASynthesis </ci>
              <ci> S44 </ci>
              <ci> S52 </ci>
              <ci> R304_Ka </ci>
              <ci> R304_Ki </ci>
              <ci> R304_Vbasal </ci>
              <ci> R304_na </ci>
              <ci> R304_ni </ci>
            </apply>
          </math>
          <listOfParameters>
            <parameter id="R304_Ka" name="R304_Ka" value="1.18068149719697"/>
            <parameter id="R304_Ki" name="R304_Ki" value="2.98738446471838"/>
            <parameter id="R304_Vbasal" name="R304_Vbasal" value="6.52359738593093"/>
            <parameter id="R304_na" name="R304_na" value="1.32962552598594"/>
            <parameter id="R304_ni" name="R304_ni" value="1.46251523786296"/>
          </listOfParameters>
        </kineticLaw>
      </reaction>
      <reaction id="R305" name="R305" reversible="false">
        <listOfProducts>
          <speciesReference species="S127"/>
        </listOfProducts>
        <listOfModifiers>
          <modifierSpeciesReference species="S11"/>
          <modifierSpeciesReference species="S122"/>
        </listOfModifiers>
        <kineticLaw>
          <math xmlns="http://www.w3.org/1998/Math/MathML">
            <apply>
              <ci> mRNASynthesis </ci>
              <ci> S11 </ci>
              <ci> S122 </ci>
              <ci> R305_Ka </ci>
              <ci> R305_Ki </ci>
              <ci> R305_Vbasal </ci>
              <ci> R305_na </ci>
              <ci> R305_ni </ci>
            </apply>
          </math>
          <listOfParameters>
            <parameter id="R305_Ka" name="R305_Ka" value="1.49859564913684"/>
            <parameter id="R305_Ki" name="R305_Ki" value="2.71610899172891"/>
            <parameter id="R305_Vbasal" name="R305_Vbasal" value="7.65375672016117"/>
            <parameter id="R305_na" name="R305_na" value="1.86951773001452"/>
            <parameter id="R305_ni" name="R305_ni" value="1.39592947308357"/>
          </listOfParameters>
        </kineticLaw>
      </reaction>
      <reaction id="R306" name="R306" reversible="false">
        <listOfProducts>
          <speciesReference species="S92"/>
        </listOfProducts>
        <listOfModifiers>
          <modifierSpeciesReference species="S100"/>
          <modifierSpeciesReference species="S126"/>
        </listOfModifiers>
        <kineticLaw>
          <math xmlns="http://www.w3.org/1998/Math/MathML">
            <apply>
              <ci> mRNASynthesis </ci>
              <ci> S100 </ci>
              <ci> S126 </ci>
              <ci> R306_Ka </ci>
              <ci> R306_Ki </ci>
              <ci> R306_Vbasal </ci>
              <ci> R306_na </ci>
              <ci> R306_ni </ci>
            </apply>
          </math>
          <listOfParameters>
            <parameter id="R306_Ka" name="R306_Ka" value="1.10814386132457"/>
            <parameter id="R306_Ki" name="R306_Ki" value="2.2915097753197"/>
            <parameter id="R306_Vbasal" name="R306_Vbasal" value="8.6821195808049"/>
            <parameter id="R306_na" name="R306_na" value="1.69355910711278"/>
            <parameter id="R306_ni" name="R306_ni" value="1.62505491864633"/>
          </listOfParameters>
        </kineticLaw>
      </reaction>
      <reaction id="R307" name="R307" reversible="false">
        <listOfProducts>
          <speciesReference species="S50"/>
        </listOfProducts>
        <listOfModifiers>
          <modifierSpeciesReference species="S121"/>
          <modifierSpeciesReference species="S174"/>
        </listOfModifiers>
        <kineticLaw>
          <math xmlns="http://www.w3.org/1998/Math/MathML">
            <apply>
              <ci> mRNASynthesis </ci>
              <ci> S121 </ci>
              <ci> S174 </ci>
              <ci> R307_Ka </ci>
              <ci> R307_Ki </ci>
              <ci> R307_Vbasal </ci>
              <ci> R307_na </ci>
              <ci> R307_ni </ci>
            </apply>
          </math>
          <listOfParameters>
            <parameter id="R307_Ka" name="R307_Ka" value="1.36103522748044"/>
            <parameter id="R307_Ki" name="R307_Ki" value="2.03056087763867"/>
            <parameter id="R307_Vbasal" name="R307_Vbasal" value="6.30532506860846"/>
            <parameter id="R307_na" name="R307_na" value="1.97689338494209"/>
            <parameter id="R307_ni" name="R307_ni" value="1.93467566256795"/>
          </listOfParameters>
        </kineticLaw>
      </reaction>
      <reaction id="R308" name="R308" reversible="false">
        <listOfProducts>
          <speciesReference species="S188"/>
        </listOfProducts>
        <listOfModifiers>
          <modifierSpeciesReference species="S84"/>
          <modifierSpeciesReference species="S93"/>
        </listOfModifiers>
        <kineticLaw>
          <math xmlns="http://www.w3.org/1998/Math/MathML">
            <apply>
              <ci> mRNASynthesis </ci>
              <ci> S84 </ci>
              <ci> S93 </ci>
              <ci> R308_Ka </ci>
              <ci> R308_Ki </ci>
              <ci> R308_Vbasal </ci>
              <ci> R308_na </ci>
              <ci> R308_ni </ci>
            </apply>
          </math>
          <listOfParameters>
            <parameter id="R308_Ka" name="R308_Ka" value="1.37635325285002"/>
            <parameter id="R308_Ki" name="R308_Ki" value="2.45401325964707"/>
            <parameter id="R308_Vbasal" name="R308_Vbasal" value="8.36280551575213"/>
            <parameter id="R308_na" name="R308_na" value="1.49261788177132"/>
            <parameter id="R308_ni" name="R308_ni" value="1.21705270782683"/>
          </listOfParameters>
        </kineticLaw>
      </reaction>
      <reaction id="R309" name="R309" reversible="false">
        <listOfProducts>
          <speciesReference species="S153"/>
        </listOfProducts>
        <listOfModifiers>
          <modifierSpeciesReference species="S97"/>
          <modifierSpeciesReference species="S132"/>
        </listOfModifiers>
        <kineticLaw>
          <math xmlns="http://www.w3.org/1998/Math/MathML">
            <apply>
              <ci> mRNASynthesis </ci>
              <ci> S97 </ci>
              <ci> S132 </ci>
              <ci> R309_Ka </ci>
              <ci> R309_Ki </ci>
              <ci> R309_Vbasal </ci>
              <ci> R309_na </ci>
              <ci> R309_ni </ci>
            </apply>
          </math>
          <listOfParameters>
            <parameter id="R309_Ka" name="R309_Ka" value="1.05969474874468"/>
            <parameter id="R309_Ki" name="R309_Ki" value="2.98005632477803"/>
            <parameter id="R309_Vbasal" name="R309_Vbasal" value="6.70343549462292"/>
            <parameter id="R309_na" name="R309_na" value="1.36394322798927"/>
            <parameter id="R309_ni" name="R309_ni" value="1.0843839803373"/>
          </listOfParameters>
        </kineticLaw>
      </reaction>
      <reaction id="R310" name="R310" reversible="false">
        <listOfProducts>
          <speciesReference species="S11"/>
        </listOfProducts>
        <listOfModifiers>
          <modifierSpeciesReference species="S119"/>
          <modifierSpeciesReference species="S147"/>
        </listOfModifiers>
        <kineticLaw>
          <math xmlns="http://www.w3.org/1998/Math/MathML">
            <apply>
              <ci> mRNASynthesis </ci>
              <ci> S119 </ci>
              <ci> S147 </ci>
              <ci> R310_Ka </ci>
              <ci> R310_Ki </ci>
              <ci> R310_Vbasal </ci>
              <ci> R310_na </ci>
              <ci> R310_ni </ci>
            </apply>
          </math>
          <listOfParameters>
            <parameter id="R310_Ka" name="R310_Ka" value="1.51154443886482"/>
            <parameter id="R310_Ki" name="R310_Ki" value="2.79084240611546"/>
            <parameter id="R310_Vbasal" name="R310_Vbasal" value="5.09198275890692"/>
            <parameter id="R310_na" name="R310_na" value="1.43132699228849"/>
            <parameter id="R310_ni" name="R310_ni" value="1.66598603357644"/>
          </listOfParameters>
        </kineticLaw>
      </reaction>
      <reaction id="R311" name="R311" reversible="false">
        <listOfProducts>
          <speciesReference species="S2"/>
        </listOfProducts>
        <listOfModifiers>
          <modifierSpeciesReference species="S61"/>
          <modifierSpeciesReference species="S199"/>
        </listOfModifiers>
        <kineticLaw>
          <math xmlns="http://www.w3.org/1998/Math/MathML">
            <apply>
              <ci> mRNASynthesis </ci>
              <ci> S61 </ci>
              <ci> S199 </ci>
              <ci> R311_Ka </ci>
              <ci> R311_Ki </ci>
              <ci> R311_Vbasal </ci>
              <ci> R311_na </ci>
              <ci> R311_ni </ci>
            </apply>
          </math>
          <listOfParameters>
            <parameter id="R311_Ka" name="R311_Ka" value="1.28767043408273"/>
            <parameter id="R311_Ki" name="R311_Ki" value="2.54626952945509"/>
            <parameter id="R311_Vbasal" name="R311_Vbasal" value="6.21992893806408"/>
            <parameter id="R311_na" name="R311_na" value="1.06403376932888"/>
            <parameter id="R311_ni" name="R311_ni" value="1.04935451451479"/>
          </listOfParameters>
        </kineticLaw>
      </reaction>
      <reaction id="R312" name="R312" reversible="false">
        <listOfProducts>
          <speciesReference species="S98"/>
        </listOfProducts>
        <listOfModifiers>
          <modifierSpeciesReference species="S63"/>
          <modifierSpeciesReference species="S187"/>
        </listOfModifiers>
        <kineticLaw>
          <math xmlns="http://www.w3.org/1998/Math/MathML">
            <apply>
              <ci> mRNASynthesis </ci>
              <ci> S63 </ci>
              <ci> S187 </ci>
              <ci> R312_Ka </ci>
              <ci> R312_Ki </ci>
              <ci> R312_Vbasal </ci>
              <ci> R312_na </ci>
              <ci> R312_ni </ci>
            </apply>
          </math>
          <listOfParameters>
            <parameter id="R312_Ka" name="R312_Ka" value="1.81457279003127"/>
            <parameter id="R312_Ki" name="R312_Ki" value="2.19824557891205"/>
            <parameter id="R312_Vbasal" name="R312_Vbasal" value="7.92451679473782"/>
            <parameter id="R312_na" name="R312_na" value="1.04368678521449"/>
            <parameter id="R312_ni" name="R312_ni" value="1.59141855635655"/>
          </listOfParameters>
        </kineticLaw>
      </reaction>
      <reaction id="R313" name="R313" reversible="false">
        <listOfProducts>
          <speciesReference species="S25"/>
        </listOfProducts>
        <listOfModifiers>
          <modifierSpeciesReference species="S22"/>
          <modifierSpeciesReference species="S108"/>
        </listOfModifiers>
        <kineticLaw>
          <math xmlns="http://www.w3.org/1998/Math/MathML">
            <apply>
              <ci> mRNASynthesis </ci>
              <ci> S22 </ci>
              <ci> S108 </ci>
              <ci> R313_Ka </ci>
              <ci> R313_Ki </ci>
              <ci> R313_Vbasal </ci>
              <ci> R313_na </ci>
              <ci> R313_ni </ci>
            </apply>
          </math>
          <listOfParameters>
            <parameter id="R313_Ka" name="R313_Ka" value="1.98732130757792"/>
            <parameter id="R313_Ki" name="R313_Ki" value="2.77810213949754"/>
            <parameter id="R313_Vbasal" name="R313_Vbasal" value="9.31424175138953"/>
            <parameter id="R313_na" name="R313_na" value="1.01667822439982"/>
            <parameter id="R313_ni" name="R313_ni" value="1.40072648299644"/>
          </listOfParameters>
        </kineticLaw>
      </reaction>
      <reaction id="R314" name="R314" reversible="false">
        <listOfProducts>
          <speciesReference species="S29"/>
        </listOfProducts>
        <listOfModifiers>
          <modifierSpeciesReference species="S55"/>
          <modifierSpeciesReference species="S108"/>
        </listOfModifiers>
        <kineticLaw>
          <math xmlns="http://www.w3.org/1998/Math/MathML">
            <apply>
              <ci> mRNASynthesis </ci>
              <ci> S55 </ci>
              <ci> S108 </ci>
              <ci> R314_Ka </ci>
              <ci> R314_Ki </ci>
              <ci> R314_Vbasal </ci>
              <ci> R314_na </ci>
              <ci> R314_ni </ci>
            </apply>
          </math>
          <listOfParameters>
            <parameter id="R314_Ka" name="R314_Ka" value="1.28264644404442"/>
            <parameter id="R314_Ki" name="R314_Ki" value="2.1012168629919"/>
            <parameter id="R314_Vbasal" name="R314_Vbasal" value="9.27903363209826"/>
            <parameter id="R314_na" name="R314_na" value="1.48068036771006"/>
            <parameter id="R314_ni" name="R314_ni" value="1.88883214221584"/>
          </listOfParameters>
        </kineticLaw>
      </reaction>
      <reaction id="R315" name="R315" reversible="false">
        <listOfProducts>
          <speciesReference species="S3"/>
        </listOfProducts>
        <listOfModifiers>
          <modifierSpeciesReference species="S23"/>
          <modifierSpeciesReference species="S38"/>
        </listOfModifiers>
        <kineticLaw>
          <math xmlns="http://www.w3.org/1998/Math/MathML">
            <apply>
              <ci> mRNASynthesis </ci>
              <ci> S23 </ci>
              <ci> S38 </ci>
              <ci> R315_Ka </ci>
              <ci> R315_Ki </ci>
              <ci> R315_Vbasal </ci>
              <ci> R315_na </ci>
              <ci> R315_ni </ci>
            </apply>
          </math>
          <listOfParameters>
            <parameter id="R315_Ka" name="R315_Ka" value="1.27969202091065"/>
            <parameter id="R315_Ki" name="R315_Ki" value="2.92538752354232"/>
            <parameter id="R315_Vbasal" name="R315_Vbasal" value="6.85414943076005"/>
            <parameter id="R315_na" name="R315_na" value="1.60818225130586"/>
            <parameter id="R315_ni" name="R315_ni" value="1.9223471537495"/>
          </listOfParameters>
        </kineticLaw>
      </reaction>
      <reaction id="R316" name="R316" reversible="false">
        <listOfProducts>
          <speciesReference species="S145"/>
        </listOfProducts>
        <listOfModifiers>
          <modifierSpeciesReference species="S116"/>
          <modifierSpeciesReference species="S183"/>
        </listOfModifiers>
        <kineticLaw>
          <math xmlns="http://www.w3.org/1998/Math/MathML">
            <apply>
              <ci> mRNASynthesis </ci>
              <ci> S116 </ci>
              <ci> S183 </ci>
              <ci> R316_Ka </ci>
              <ci> R316_Ki </ci>
              <ci> R316_Vbasal </ci>
              <ci> R316_na </ci>
              <ci> R316_ni </ci>
            </apply>
          </math>
          <listOfParameters>
            <parameter id="R316_Ka" name="R316_Ka" value="1.40569511108686"/>
            <parameter id="R316_Ki" name="R316_Ki" value="2.05579906329809"/>
            <parameter id="R316_Vbasal" name="R316_Vbasal" value="7.90985449424912"/>
            <parameter id="R316_na" name="R316_na" value="1.31252599714293"/>
            <parameter id="R316_ni" name="R316_ni" value="1.39031313632544"/>
          </listOfParameters>
        </kineticLaw>
      </reaction>
      <reaction id="R317" name="R317" reversible="false">
        <listOfProducts>
          <speciesReference species="S53"/>
        </listOfProducts>
        <listOfModifiers>
          <modifierSpeciesReference species="S25"/>
          <modifierSpeciesReference species="S149"/>
        </listOfModifiers>
        <kineticLaw>
          <math xmlns="http://www.w3.org/1998/Math/MathML">
            <apply>
              <ci> mRNASynthesis </ci>
              <ci> S25 </ci>
              <ci> S149 </ci>
              <ci> R317_Ka </ci>
              <ci> R317_Ki </ci>
              <ci> R317_Vbasal </ci>
              <ci> R317_na </ci>
              <ci> R317_ni </ci>
            </apply>
          </math>
          <listOfParameters>
            <parameter id="R317_Ka" name="R317_Ka" value="1.30048408005928"/>
            <parameter id="R317_Ki" name="R317_Ki" value="2.14806798113571"/>
            <parameter id="R317_Vbasal" name="R317_Vbasal" value="5.9434700936671"/>
            <parameter id="R317_na" name="R317_na" value="1.94513889733349"/>
            <parameter id="R317_ni" name="R317_ni" value="1.81344243427681"/>
          </listOfParameters>
        </kineticLaw>
      </reaction>
      <reaction id="R318" name="R318" reversible="false">
        <listOfProducts>
          <speciesReference species="S180"/>
        </listOfProducts>
        <listOfModifiers>
          <modifierSpeciesReference species="S37"/>
          <modifierSpeciesReference species="S104"/>
        </listOfModifiers>
        <kineticLaw>
          <math xmlns="http://www.w3.org/1998/Math/MathML">
            <apply>
              <ci> mRNASynthesis </ci>
              <ci> S37 </ci>
              <ci> S104 </ci>
              <ci> R318_Ka </ci>
              <ci> R318_Ki </ci>
              <ci> R318_Vbasal </ci>
              <ci> R318_na </ci>
              <ci> R318_ni </ci>
            </apply>
          </math>
          <listOfParameters>
            <parameter id="R318_Ka" name="R318_Ka" value="1.32723168698963"/>
            <parameter id="R318_Ki" name="R318_Ki" value="2.5943626431915"/>
            <parameter id="R318_Vbasal" name="R318_Vbasal" value="6.24326182627045"/>
            <parameter id="R318_na" name="R318_na" value="1.04636812686894"/>
            <parameter id="R318_ni" name="R318_ni" value="1.29020903665798"/>
          </listOfParameters>
        </kineticLaw>
      </reaction>
      <reaction id="R319" name="R319" reversible="false">
        <listOfProducts>
          <speciesReference species="S20"/>
        </listOfProducts>
        <listOfModifiers>
          <modifierSpeciesReference species="S56"/>
          <modifierSpeciesReference species="S182"/>
        </listOfModifiers>
        <kineticLaw>
          <math xmlns="http://www.w3.org/1998/Math/MathML">
            <apply>
              <ci> mRNASynthesis </ci>
              <ci> S56 </ci>
              <ci> S182 </ci>
              <ci> R319_Ka </ci>
              <ci> R319_Ki </ci>
              <ci> R319_Vbasal </ci>
              <ci> R319_na </ci>
              <ci> R319_ni </ci>
            </apply>
          </math>
          <listOfParameters>
            <parameter id="R319_Ka" name="R319_Ka" value="1.17405477545914"/>
            <parameter id="R319_Ki" name="R319_Ki" value="2.92486608666888"/>
            <parameter id="R319_Vbasal" name="R319_Vbasal" value="5.0081412093068"/>
            <parameter id="R319_na" name="R319_na" value="1.25610099148967"/>
            <parameter id="R319_ni" name="R319_ni" value="1.14398884119456"/>
          </listOfParameters>
        </kineticLaw>
      </reaction>
      <reaction id="R320" name="R320" reversible="false">
        <listOfProducts>
          <speciesReference species="S187"/>
        </listOfProducts>
        <listOfModifiers>
          <modifierSpeciesReference species="S20"/>
          <modifierSpeciesReference species="S58"/>
        </listOfModifiers>
        <kineticLaw>
          <math xmlns="http://www.w3.org/1998/Math/MathML">
            <apply>
              <ci> mRNASynthesis </ci>
              <ci> S20 </ci>
              <ci> S58 </ci>
              <ci> R320_Ka </ci>
              <ci> R320_Ki </ci>
              <ci> R320_Vbasal </ci>
              <ci> R320_na </ci>
              <ci> R320_ni </ci>
            </apply>
          </math>
          <listOfParameters>
            <parameter id="R320_Ka" name="R320_Ka" value="1.9580606502744"/>
            <parameter id="R320_Ki" name="R320_Ki" value="2.11783483047552"/>
            <parameter id="R320_Vbasal" name="R320_Vbasal" value="8.85433118445405"/>
            <parameter id="R320_na" name="R320_na" value="1.61296231114741"/>
            <parameter id="R320_ni" name="R320_ni" value="1.36714546995463"/>
          </listOfParameters>
        </kineticLaw>
      </reaction>
      <reaction id="R321" name="R321" reversible="false">
        <listOfProducts>
          <speciesReference species="S156"/>
        </listOfProducts>
        <listOfModifiers>
          <modifierSpeciesReference species="S3"/>
          <modifierSpeciesReference species="S196"/>
        </listOfModifiers>
        <kineticLaw>
          <math xmlns="http://www.w3.org/1998/Math/MathML">
            <apply>
              <ci> mRNASynthesis </ci>
              <ci> S3 </ci>
              <ci> S196 </ci>
              <ci> R321_Ka </ci>
              <ci> R321_Ki </ci>
              <ci> R321_Vbasal </ci>
              <ci> R321_na </ci>
              <ci> R321_ni </ci>
            </apply>
          </math>
          <listOfParameters>
            <parameter id="R321_Ka" name="R321_Ka" value="1.85411771160493"/>
            <parameter id="R321_Ki" name="R321_Ki" value="2.12130960152286"/>
            <parameter id="R321_Vbasal" name="R321_Vbasal" value="8.19013413803118"/>
            <parameter id="R321_na" name="R321_na" value="1.51649957383207"/>
            <parameter id="R321_ni" name="R321_ni" value="1.75155877938132"/>
          </listOfParameters>
        </kineticLaw>
      </reaction>
      <reaction id="R322" name="R322" reversible="false">
        <listOfProducts>
          <speciesReference species="S2"/>
        </listOfProducts>
        <listOfModifiers>
          <modifierSpeciesReference species="S91"/>
          <modifierSpeciesReference species="S171"/>
        </listOfModifiers>
        <kineticLaw>
          <math xmlns="http://www.w3.org/1998/Math/MathML">
            <apply>
              <ci> mRNASynthesis </ci>
              <ci> S91 </ci>
              <ci> S171 </ci>
              <ci> R322_Ka </ci>
              <ci> R322_Ki </ci>
              <ci> R322_Vbasal </ci>
              <ci> R322_na </ci>
              <ci> R322_ni </ci>
            </apply>
          </math>
          <listOfParameters>
            <parameter id="R322_Ka" name="R322_Ka" value="1.85855048694653"/>
            <parameter id="R322_Ki" name="R322_Ki" value="2.15984678085135"/>
            <parameter id="R322_Vbasal" name="R322_Vbasal" value="5.76690993344591"/>
            <parameter id="R322_na" name="R322_na" value="1.31273578740863"/>
            <parameter id="R322_ni" name="R322_ni" value="1.64452013610878"/>
          </listOfParameters>
        </kineticLaw>
      </reaction>
      <reaction id="R323" name="R323" reversible="false">
        <listOfProducts>
          <speciesReference species="S131"/>
        </listOfProducts>
        <listOfModifiers>
          <modifierSpeciesReference species="S190"/>
          <modifierSpeciesReference species="S200"/>
        </listOfModifiers>
        <kineticLaw>
          <math xmlns="http://www.w3.org/1998/Math/MathML">
            <apply>
              <ci> mRNASynthesis </ci>
              <ci> S190 </ci>
              <ci> S200 </ci>
              <ci> R323_Ka </ci>
              <ci> R323_Ki </ci>
              <ci> R323_Vbasal </ci>
              <ci> R323_na </ci>
              <ci> R323_ni </ci>
            </apply>
          </math>
          <listOfParameters>
            <parameter id="R323_Ka" name="R323_Ka" value="1.79272710675202"/>
            <parameter id="R323_Ki" name="R323_Ki" value="2.56513884542277"/>
            <parameter id="R323_Vbasal" name="R323_Vbasal" value="8.64627880087787"/>
            <parameter id="R323_na" name="R323_na" value="1.65980092161557"/>
            <parameter id="R323_ni" name="R323_ni" value="1.41197704504323"/>
          </listOfParameters>
        </kineticLaw>
      </reaction>
      <reaction id="R324" name="R324" reversible="false">
        <listOfProducts>
          <speciesReference species="S2"/>
        </listOfProducts>
        <listOfModifiers>
          <modifierSpeciesReference species="S22"/>
          <modifierSpeciesReference species="S160"/>
        </listOfModifiers>
        <kineticLaw>
          <math xmlns="http://www.w3.org/1998/Math/MathML">
            <apply>
              <ci> mRNASynthesis </ci>
              <ci> S22 </ci>
              <ci> S160 </ci>
              <ci> R324_Ka </ci>
              <ci> R324_Ki </ci>
              <ci> R324_Vbasal </ci>
              <ci> R324_na </ci>
              <ci> R324_ni </ci>
            </apply>
          </math>
          <listOfParameters>
            <parameter id="R324_Ka" name="R324_Ka" value="1.98298102433117"/>
            <parameter id="R324_Ki" name="R324_Ki" value="2.04360021096885"/>
            <parameter id="R324_Vbasal" name="R324_Vbasal" value="8.66819700079531"/>
            <parameter id="R324_na" name="R324_na" value="1.53037854466054"/>
            <parameter id="R324_ni" name="R324_ni" value="1.59076321458794"/>
          </listOfParameters>
        </kineticLaw>
      </reaction>
      <reaction id="R325" name="R325" reversible="false">
        <listOfProducts>
          <speciesReference species="S35"/>
        </listOfProducts>
        <listOfModifiers>
          <modifierSpeciesReference species="S49"/>
          <modifierSpeciesReference species="S196"/>
        </listOfModifiers>
        <kineticLaw>
          <math xmlns="http://www.w3.org/1998/Math/MathML">
            <apply>
              <ci> mRNASynthesis </ci>
              <ci> S49 </ci>
              <ci> S196 </ci>
              <ci> R325_Ka </ci>
              <ci> R325_Ki </ci>
              <ci> R325_Vbasal </ci>
              <ci> R325_na </ci>
              <ci> R325_ni </ci>
            </apply>
          </math>
          <listOfParameters>
            <parameter id="R325_Ka" name="R325_Ka" value="1.58306606783067"/>
            <parameter id="R325_Ki" name="R325_Ki" value="2.45837458284897"/>
            <parameter id="R325_Vbasal" name="R325_Vbasal" value="9.01507040017244"/>
            <parameter id="R325_na" name="R325_na" value="1.02915417122805"/>
            <parameter id="R325_ni" name="R325_ni" value="1.26147257314063"/>
          </listOfParameters>
        </kineticLaw>
      </reaction>
      <reaction id="R326" name="R326" reversible="false">
        <listOfProducts>
          <speciesReference species="S34"/>
        </listOfProducts>
        <listOfModifiers>
          <modifierSpeciesReference species="S37"/>
          <modifierSpeciesReference species="S169"/>
        </listOfModifiers>
        <kineticLaw>
          <math xmlns="http://www.w3.org/1998/Math/MathML">
            <apply>
              <ci> mRNASynthesis </ci>
              <ci> S37 </ci>
              <ci> S169 </ci>
              <ci> R326_Ka </ci>
              <ci> R326_Ki </ci>
              <ci> R326_Vbasal </ci>
              <ci> R326_na </ci>
              <ci> R326_ni </ci>
            </apply>
          </math>
          <listOfParameters>
            <parameter id="R326_Ka" name="R326_Ka" value="1.67206611525406"/>
            <parameter id="R326_Ki" name="R326_Ki" value="2.10890654598707"/>
            <parameter id="R326_Vbasal" name="R326_Vbasal" value="8.35348444513268"/>
            <parameter id="R326_na" name="R326_na" value="1.89888195398223"/>
            <parameter id="R326_ni" name="R326_ni" value="1.44088637617355"/>
          </listOfParameters>
        </kineticLaw>
      </reaction>
      <reaction id="R327" name="R327" reversible="false">
        <listOfProducts>
          <speciesReference species="S82"/>
        </listOfProducts>
        <listOfModifiers>
          <modifierSpeciesReference species="S50"/>
          <modifierSpeciesReference species="S192"/>
        </listOfModifiers>
        <kineticLaw>
          <math xmlns="http://www.w3.org/1998/Math/MathML">
            <apply>
              <ci> mRNASynthesis </ci>
              <ci> S50 </ci>
              <ci> S192 </ci>
              <ci> R327_Ka </ci>
              <ci> R327_Ki </ci>
              <ci> R327_Vbasal </ci>
              <ci> R327_na </ci>
              <ci> R327_ni </ci>
            </apply>
          </math>
          <listOfParameters>
            <parameter id="R327_Ka" name="R327_Ka" value="1.48949073182857"/>
            <parameter id="R327_Ki" name="R327_Ki" value="2.97430636786493"/>
            <parameter id="R327_Vbasal" name="R327_Vbasal" value="5.9902332144401"/>
            <parameter id="R327_na" name="R327_na" value="1.43105322747491"/>
            <parameter id="R327_ni" name="R327_ni" value="1.97441599688533"/>
          </listOfParameters>
        </kineticLaw>
      </reaction>
      <reaction id="R328" name="R328" reversible="false">
        <listOfProducts>
          <speciesReference species="S160"/>
        </listOfProducts>
        <listOfModifiers>
          <modifierSpeciesReference species="S85"/>
          <modifierSpeciesReference species="S182"/>
        </listOfModifiers>
        <kineticLaw>
          <math xmlns="http://www.w3.org/1998/Math/MathML">
            <apply>
              <ci> mRNASynthesis </ci>
              <ci> S85 </ci>
              <ci> S182 </ci>
              <ci> R328_Ka </ci>
              <ci> R328_Ki </ci>
              <ci> R328_Vbasal </ci>
              <ci> R328_na </ci>
              <ci> R328_ni </ci>
            </apply>
          </math>
          <listOfParameters>
            <parameter id="R328_Ka" name="R328_Ka" value="1.74505641542696"/>
            <parameter id="R328_Ki" name="R328_Ki" value="2.59954316048002"/>
            <parameter id="R328_Vbasal" name="R328_Vbasal" value="9.80177921885664"/>
            <parameter id="R328_na" name="R328_na" value="1.26870726613095"/>
            <parameter id="R328_ni" name="R328_ni" value="1.28260716417212"/>
          </listOfParameters>
        </kineticLaw>
      </reaction>
      <reaction id="R329" name="R329" reversible="false">
        <listOfProducts>
          <speciesReference species="S156"/>
        </listOfProducts>
        <listOfModifiers>
          <modifierSpeciesReference species="S100"/>
          <modifierSpeciesReference species="S176"/>
        </listOfModifiers>
        <kineticLaw>
          <math xmlns="http://www.w3.org/1998/Math/MathML">
            <apply>
              <ci> mRNASynthesis </ci>
              <ci> S100 </ci>
              <ci> S176 </ci>
              <ci> R329_Ka </ci>
              <ci> R329_Ki </ci>
              <ci> R329_Vbasal </ci>
              <ci> R329_na </ci>
              <ci> R329_ni </ci>
            </apply>
          </math>
          <listOfParameters>
            <parameter id="R329_Ka" name="R329_Ka" value="1.80462148475736"/>
            <parameter id="R329_Ki" name="R329_Ki" value="2.92032967299039"/>
            <parameter id="R329_Vbasal" name="R329_Vbasal" value="6.8406119563106"/>
            <parameter id="R329_na" name="R329_na" value="1.50931558824207"/>
            <parameter id="R329_ni" name="R329_ni" value="1.4844735014318"/>
          </listOfParameters>
        </kineticLaw>
      </reaction>
      <reaction id="R330" name="R330" reversible="false">
        <listOfProducts>
          <speciesReference species="S31"/>
        </listOfProducts>
        <listOfModifiers>
          <modifierSpeciesReference species="S35"/>
          <modifierSpeciesReference species="S124"/>
        </listOfModifiers>
        <kineticLaw>
          <math xmlns="http://www.w3.org/1998/Math/MathML">
            <apply>
              <ci> mRNASynthesis </ci>
              <ci> S35 </ci>
              <ci> S124 </ci>
              <ci> R330_Ka </ci>
              <ci> R330_Ki </ci>
              <ci> R330_Vbasal </ci>
              <ci> R330_na </ci>
              <ci> R330_ni </ci>
            </apply>
          </math>
          <listOfParameters>
            <parameter id="R330_Ka" name="R330_Ka" value="1.61143800932619"/>
            <parameter id="R330_Ki" name="R330_Ki" value="2.48597823541691"/>
            <parameter id="R330_Vbasal" name="R330_Vbasal" value="7.14500332690391"/>
            <parameter id="R330_na" name="R330_na" value="1.89014055787023"/>
            <parameter id="R330_ni" name="R330_ni" value="1.19869467187709"/>
          </listOfParameters>
        </kineticLaw>
      </reaction>
      <reaction id="R331" name="R331" reversible="false">
        <listOfProducts>
          <speciesReference species="S185"/>
        </listOfProducts>
        <listOfModifiers>
          <modifierSpeciesReference species="S36"/>
          <modifierSpeciesReference species="S96"/>
        </listOfModifiers>
        <kineticLaw>
          <math xmlns="http://www.w3.org/1998/Math/MathML">
            <apply>
              <ci> mRNASynthesis </ci>
              <ci> S36 </ci>
              <ci> S96 </ci>
              <ci> R331_Ka </ci>
              <ci> R331_Ki </ci>
              <ci> R331_Vbasal </ci>
              <ci> R331_na </ci>
              <ci> R331_ni </ci>
            </apply>
          </math>
          <listOfParameters>
            <parameter id="R331_Ka" name="R331_Ka" value="1.62399387849135"/>
            <parameter id="R331_Ki" name="R331_Ki" value="2.59230113373721"/>
            <parameter id="R331_Vbasal" name="R331_Vbasal" value="8.34019921846656"/>
            <parameter id="R331_na" name="R331_na" value="1.08899098840075"/>
            <parameter id="R331_ni" name="R331_ni" value="1.91875011290916"/>
          </listOfParameters>
        </kineticLaw>
      </reaction>
      <reaction id="R332" name="R332" reversible="false">
        <listOfProducts>
          <speciesReference species="S164"/>
        </listOfProducts>
        <listOfModifiers>
          <modifierSpeciesReference species="S12"/>
          <modifierSpeciesReference species="S98"/>
        </listOfModifiers>
        <kineticLaw>
          <math xmlns="http://www.w3.org/1998/Math/MathML">
            <apply>
              <ci> mRNASynthesis </ci>
              <ci> S12 </ci>
              <ci> S98 </ci>
              <ci> R332_Ka </ci>
              <ci> R332_Ki </ci>
              <ci> R332_Vbasal </ci>
              <ci> R332_na </ci>
              <ci> R332_ni </ci>
            </apply>
          </math>
          <listOfParameters>
            <parameter id="R332_Ka" name="R332_Ka" value="1.75740170562756"/>
            <parameter id="R332_Ki" name="R332_Ki" value="2.60657508229229"/>
            <parameter id="R332_Vbasal" name="R332_Vbasal" value="5.35607580145323"/>
            <parameter id="R332_na" name="R332_na" value="1.60397899835935"/>
            <parameter id="R332_ni" name="R332_ni" value="1.76793222483233"/>
          </listOfParameters>
        </kineticLaw>
      </reaction>
      <reaction id="R333" name="R333" reversible="false">
        <listOfProducts>
          <speciesReference species="S96"/>
        </listOfProducts>
        <listOfModifiers>
          <modifierSpeciesReference species="S74"/>
          <modifierSpeciesReference species="S192"/>
        </listOfModifiers>
        <kineticLaw>
          <math xmlns="http://www.w3.org/1998/Math/MathML">
            <apply>
              <ci> mRNASynthesis </ci>
              <ci> S74 </ci>
              <ci> S192 </ci>
              <ci> R333_Ka </ci>
              <ci> R333_Ki </ci>
              <ci> R333_Vbasal </ci>
              <ci> R333_na </ci>
              <ci> R333_ni </ci>
            </apply>
          </math>
          <listOfParameters>
            <parameter id="R333_Ka" name="R333_Ka" value="1.20000026995416"/>
            <parameter id="R333_Ki" name="R333_Ki" value="2.35586461661928"/>
            <parameter id="R333_Vbasal" name="R333_Vbasal" value="7.76564534663781"/>
            <parameter id="R333_na" name="R333_na" value="1.31308081095806"/>
            <parameter id="R333_ni" name="R333_ni" value="1.57450120290116"/>
          </listOfParameters>
        </kineticLaw>
      </reaction>
      <reaction id="R334" name="R334" reversible="false">
        <listOfProducts>
          <speciesReference species="S118"/>
        </listOfProducts>
        <listOfModifiers>
          <modifierSpeciesReference species="S189"/>
          <modifierSpeciesReference species="S198"/>
        </listOfModifiers>
        <kineticLaw>
          <math xmlns="http://www.w3.org/1998/Math/MathML">
            <apply>
              <ci> mRNASynthesis </ci>
              <ci> S189 </ci>
              <ci> S198 </ci>
              <ci> R334_Ka </ci>
              <ci> R334_Ki </ci>
              <ci> R334_Vbasal </ci>
              <ci> R334_na </ci>
              <ci> R334_ni </ci>
            </apply>
          </math>
          <listOfParameters>
            <parameter id="R334_Ka" name="R334_Ka" value="1.05070159075288"/>
            <parameter id="R334_Ki" name="R334_Ki" value="2.31666676011058"/>
            <parameter id="R334_Vbasal" name="R334_Vbasal" value="7.79178154217297"/>
            <parameter id="R334_na" name="R334_na" value="1.88639378447809"/>
            <parameter id="R334_ni" name="R334_ni" value="1.20936829530096"/>
          </listOfParameters>
        </kineticLaw>
      </reaction>
      <reaction id="R335" name="R335" reversible="false">
        <listOfProducts>
          <speciesReference species="S90"/>
        </listOfProducts>
        <listOfModifiers>
          <modifierSpeciesReference species="S36"/>
          <modifierSpeciesReference species="S107"/>
        </listOfModifiers>
        <kineticLaw>
          <math xmlns="http://www.w3.org/1998/Math/MathML">
            <apply>
              <ci> mRNASynthesis </ci>
              <ci> S36 </ci>
              <ci> S107 </ci>
              <ci> R335_Ka </ci>
              <ci> R335_Ki </ci>
              <ci> R335_Vbasal </ci>
              <ci> R335_na </ci>
              <ci> R335_ni </ci>
            </apply>
          </math>
          <listOfParameters>
            <parameter id="R335_Ka" name="R335_Ka" value="1.45934269325998"/>
            <parameter id="R335_Ki" name="R335_Ki" value="2.0581608795026"/>
            <parameter id="R335_Vbasal" name="R335_Vbasal" value="5.57819581230288"/>
            <parameter id="R335_na" name="R335_na" value="1.58586661227237"/>
            <parameter id="R335_ni" name="R335_ni" value="1.16066622251593"/>
          </listOfParameters>
        </kineticLaw>
      </reaction>
      <reaction id="R336" name="R336" reversible="false">
        <listOfProducts>
          <speciesReference species="S63"/>
        </listOfProducts>
        <listOfModifiers>
          <modifierSpeciesReference species="S35"/>
          <modifierSpeciesReference species="S188"/>
        </listOfModifiers>
        <kineticLaw>
          <math xmlns="http://www.w3.org/1998/Math/MathML">
            <apply>
              <ci> mRNASynthesis </ci>
              <ci> S35 </ci>
              <ci> S188 </ci>
              <ci> R336_Ka </ci>
              <ci> R336_Ki </ci>
              <ci> R336_Vbasal </ci>
              <ci> R336_na </ci>
              <ci> R336_ni </ci>
            </apply>
          </math>
          <listOfParameters>
            <parameter id="R336_Ka" name="R336_Ka" value="1.79294611979261"/>
            <parameter id="R336_Ki" name="R336_Ki" value="2.60857354219035"/>
            <parameter id="R336_Vbasal" name="R336_Vbasal" value="9.24621692107204"/>
            <parameter id="R336_na" name="R336_na" value="1.33863022762682"/>
            <parameter id="R336_ni" name="R336_ni" value="1.59711555174189"/>
          </listOfParameters>
        </kineticLaw>
      </reaction>
      <reaction id="R337" name="R337" reversible="false">
        <listOfProducts>
          <speciesReference species="S60"/>
        </listOfProducts>
        <listOfModifiers>
          <modifierSpeciesReference species="S135"/>
          <modifierSpeciesReference species="S157"/>
        </listOfModifiers>
        <kineticLaw>
          <math xmlns="http://www.w3.org/1998/Math/MathML">
            <apply>
              <ci> mRNASynthesis </ci>
              <ci> S135 </ci>
              <ci> S157 </ci>
              <ci> R337_Ka </ci>
              <ci> R337_Ki </ci>
              <ci> R337_Vbasal </ci>
              <ci> R337_na </ci>
              <ci> R337_ni </ci>
            </apply>
          </math>
          <listOfParameters>
            <parameter id="R337_Ka" name="R337_Ka" value="1.82441688585491"/>
            <parameter id="R337_Ki" name="R337_Ki" value="2.33241868466892"/>
            <parameter id="R337_Vbasal" name="R337_Vbasal" value="5.28166776638177"/>
            <parameter id="R337_na" name="R337_na" value="1.73638851014028"/>
            <parameter id="R337_ni" name="R337_ni" value="1.64282510954284"/>
          </listOfParameters>
        </kineticLaw>
      </reaction>
      <reaction id="R338" name="R338" reversible="false">
        <listOfProducts>
          <speciesReference species="S69"/>
        </listOfProducts>
        <listOfModifiers>
          <modifierSpeciesReference species="S133"/>
          <modifierSpeciesReference species="S184"/>
        </listOfModifiers>
        <kineticLaw>
          <math xmlns="http://www.w3.org/1998/Math/MathML">
            <apply>
              <ci> mRNASynthesis </ci>
              <ci> S133 </ci>
              <ci> S184 </ci>
              <ci> R338_Ka </ci>
              <ci> R338_Ki </ci>
              <ci> R338_Vbasal </ci>
              <ci> R338_na </ci>
              <ci> R338_ni </ci>
            </apply>
          </math>
          <listOfParameters>
            <parameter id="R338_Ka" name="R338_Ka" value="1.43466486918133"/>
            <parameter id="R338_Ki" name="R338_Ki" value="2.83867225971947"/>
            <parameter id="R338_Vbasal" name="R338_Vbasal" value="8.48022284196895"/>
            <parameter id="R338_na" name="R338_na" value="1.1804575868026"/>
            <parameter id="R338_ni" name="R338_ni" value="1.14212223020589"/>
          </listOfParameters>
        </kineticLaw>
      </reaction>
      <reaction id="R339" name="R339" reversible="false">
        <listOfProducts>
          <speciesReference species="S106"/>
        </listOfProducts>
        <listOfModifiers>
          <modifierSpeciesReference species="S169"/>
          <modifierSpeciesReference species="S199"/>
        </listOfModifiers>
        <kineticLaw>
          <math xmlns="http://www.w3.org/1998/Math/MathML">
            <apply>
              <ci> mRNASynthesis </ci>
              <ci> S169 </ci>
              <ci> S199 </ci>
              <ci> R339_Ka </ci>
              <ci> R339_Ki </ci>
              <ci> R339_Vbasal </ci>
              <ci> R339_na </ci>
              <ci> R339_ni </ci>
            </apply>
          </math>
          <listOfParameters>
            <parameter id="R339_Ka" name="R339_Ka" value="1.77744181978307"/>
            <parameter id="R339_Ki" name="R339_Ki" value="2.12546959534967"/>
            <parameter id="R339_Vbasal" name="R339_Vbasal" value="7.37612925644603"/>
            <parameter id="R339_na" name="R339_na" value="1.24418807390032"/>
            <parameter id="R339_ni" name="R339_ni" value="1.75565046589733"/>
          </listOfParameters>
        </kineticLaw>
      </reaction>
      <reaction id="R340" name="R340" reversible="false">
        <listOfProducts>
          <speciesReference species="S125"/>
        </listOfProducts>
        <listOfModifiers>
          <modifierSpeciesReference species="S35"/>
          <modifierSpeciesReference species="S65"/>
        </listOfModifiers>
        <kineticLaw>
          <math xmlns="http://www.w3.org/1998/Math/MathML">
            <apply>
              <ci> mRNASynthesis </ci>
              <ci> S35 </ci>
              <ci> S65 </ci>
              <ci> R340_Ka </ci>
              <ci> R340_Ki </ci>
              <ci> R340_Vbasal </ci>
              <ci> R340_na </ci>
              <ci> R340_ni </ci>
            </apply>
          </math>
          <listOfParameters>
            <parameter id="R340_Ka" name="R340_Ka" value="1.7532148358824"/>
            <parameter id="R340_Ki" name="R340_Ki" value="2.89164048039221"/>
            <parameter id="R340_Vbasal" name="R340_Vbasal" value="6.73597217680674"/>
            <parameter id="R340_na" name="R340_na" value="1.16219094069144"/>
            <parameter id="R340_ni" name="R340_ni" value="1.39331568694222"/>
          </listOfParameters>
        </kineticLaw>
      </reaction>
      <reaction id="R341" name="R341" reversible="false">
        <listOfProducts>
          <speciesReference species="S98"/>
        </listOfProducts>
        <listOfModifiers>
          <modifierSpeciesReference species="S37"/>
          <modifierSpeciesReference species="S119"/>
        </listOfModifiers>
        <kineticLaw>
          <math xmlns="http://www.w3.org/1998/Math/MathML">
            <apply>
              <ci> mRNASynthesis </ci>
              <ci> S37 </ci>
              <ci> S119 </ci>
              <ci> R341_Ka </ci>
              <ci> R341_Ki </ci>
              <ci> R341_Vbasal </ci>
              <ci> R341_na </ci>
              <ci> R341_ni </ci>
            </apply>
          </math>
          <listOfParameters>
            <parameter id="R341_Ka" name="R341_Ka" value="1.76020385886157"/>
            <parameter id="R341_Ki" name="R341_Ki" value="2.69850552242573"/>
            <parameter id="R341_Vbasal" name="R341_Vbasal" value="5.19344039492575"/>
            <parameter id="R341_na" name="R341_na" value="1.27482717783642"/>
            <parameter id="R341_ni" name="R341_ni" value="1.31185628814479"/>
          </listOfParameters>
        </kineticLaw>
      </reaction>
      <reaction id="R342" name="R342" reversible="false">
        <listOfProducts>
          <speciesReference species="S66"/>
        </listOfProducts>
        <listOfModifiers>
          <modifierSpeciesReference species="S54"/>
          <modifierSpeciesReference species="S120"/>
        </listOfModifiers>
        <kineticLaw>
          <math xmlns="http://www.w3.org/1998/Math/MathML">
            <apply>
              <ci> mRNASynthesis </ci>
              <ci> S54 </ci>
              <ci> S120 </ci>
              <ci> R342_Ka </ci>
              <ci> R342_Ki </ci>
              <ci> R342_Vbasal </ci>
              <ci> R342_na </ci>
              <ci> R342_ni </ci>
            </apply>
          </math>
          <listOfParameters>
            <parameter id="R342_Ka" name="R342_Ka" value="1.78683937645152"/>
            <parameter id="R342_Ki" name="R342_Ki" value="2.53405533249453"/>
            <parameter id="R342_Vbasal" name="R342_Vbasal" value="5.81941346903045"/>
            <parameter id="R342_na" name="R342_na" value="1.67970540842225"/>
            <parameter id="R342_ni" name="R342_ni" value="1.76398253709182"/>
          </listOfParameters>
        </kineticLaw>
      </reaction>
      <reaction id="R343" name="R343" reversible="false">
        <listOfProducts>
          <speciesReference species="S163"/>
        </listOfProducts>
        <listOfModifiers>
          <modifierSpeciesReference species="S134"/>
          <modifierSpeciesReference species="S138"/>
        </listOfModifiers>
        <kineticLaw>
          <math xmlns="http://www.w3.org/1998/Math/MathML">
            <apply>
              <ci> mRNASynthesis </ci>
              <ci> S134 </ci>
              <ci> S138 </ci>
              <ci> R343_Ka </ci>
              <ci> R343_Ki </ci>
              <ci> R343_Vbasal </ci>
              <ci> R343_na </ci>
              <ci> R343_ni </ci>
            </apply>
          </math>
          <listOfParameters>
            <parameter id="R343_Ka" name="R343_Ka" value="1.31273011915416"/>
            <parameter id="R343_Ki" name="R343_Ki" value="2.56553030063484"/>
            <parameter id="R343_Vbasal" name="R343_Vbasal" value="6.48811734826479"/>
            <parameter id="R343_na" name="R343_na" value="1.61965199174789"/>
            <parameter id="R343_ni" name="R343_ni" value="1.16839641421388"/>
          </listOfParameters>
        </kineticLaw>
      </reaction>
      <reaction id="R344" name="R344" reversible="false">
        <listOfProducts>
          <speciesReference species="S197"/>
        </listOfProducts>
        <listOfModifiers>
          <modifierSpeciesReference species="S160"/>
          <modifierSpeciesReference species="S193"/>
        </listOfModifiers>
        <kineticLaw>
          <math xmlns="http://www.w3.org/1998/Math/MathML">
            <apply>
              <ci> mRNASynthesis </ci>
              <ci> S160 </ci>
              <ci> S193 </ci>
              <ci> R344_Ka </ci>
              <ci> R344_Ki </ci>
              <ci> R344_Vbasal </ci>
              <ci> R344_na </ci>
              <ci> R344_ni </ci>
            </apply>
          </math>
          <listOfParameters>
            <parameter id="R344_Ka" name="R344_Ka" value="1.57069460802723"/>
            <parameter id="R344_Ki" name="R344_Ki" value="2.03979649823538"/>
            <parameter id="R344_Vbasal" name="R344_Vbasal" value="8.02061866274577"/>
            <parameter id="R344_na" name="R344_na" value="1.07634290622617"/>
            <parameter id="R344_ni" name="R344_ni" value="1.75812160779377"/>
          </listOfParameters>
        </kineticLaw>
      </reaction>
      <reaction id="R345" name="R345" reversible="false">
        <listOfProducts>
          <speciesReference species="S22"/>
        </listOfProducts>
        <listOfModifiers>
          <modifierSpeciesReference species="S107"/>
          <modifierSpeciesReference species="S127"/>
        </listOfModifiers>
        <kineticLaw>
          <math xmlns="http://www.w3.org/1998/Math/MathML">
            <apply>
              <ci> mRNASynthesis </ci>
              <ci> S107 </ci>
              <ci> S127 </ci>
              <ci> R345_Ka </ci>
              <ci> R345_Ki </ci>
              <ci> R345_Vbasal </ci>
              <ci> R345_na </ci>
              <ci> R345_ni </ci>
            </apply>
          </math>
          <listOfParameters>
            <parameter id="R345_Ka" name="R345_Ka" value="1.23823649542639"/>
            <parameter id="R345_Ki" name="R345_Ki" value="2.1109512403421"/>
            <parameter id="R345_Vbasal" name="R345_Vbasal" value="5.4246360690967"/>
            <parameter id="R345_na" name="R345_na" value="1.62070675424129"/>
            <parameter id="R345_ni" name="R345_ni" value="1.30853823715904"/>
          </listOfParameters>
        </kineticLaw>
      </reaction>
      <reaction id="R346" name="R346" reversible="false">
        <listOfProducts>
          <speciesReference species="S104"/>
        </listOfProducts>
        <listOfModifiers>
          <modifierSpeciesReference species="S2"/>
          <modifierSpeciesReference species="S50"/>
        </listOfModifiers>
        <kineticLaw>
          <math xmlns="http://www.w3.org/1998/Math/MathML">
            <apply>
              <ci> mRNASynthesis </ci>
              <ci> S2 </ci>
              <ci> S50 </ci>
              <ci> R346_Ka </ci>
              <ci> R346_Ki </ci>
              <ci> R346_Vbasal </ci>
              <ci> R346_na </ci>
              <ci> R346_ni </ci>
            </apply>
          </math>
          <listOfParameters>
            <parameter id="R346_Ka" name="R346_Ka" value="1.41586517680912"/>
            <parameter id="R346_Ki" name="R346_Ki" value="2.90153180261326"/>
            <parameter id="R346_Vbasal" name="R346_Vbasal" value="7.50430794958838"/>
            <parameter id="R346_na" name="R346_na" value="1.08044898259488"/>
            <parameter id="R346_ni" name="R346_ni" value="1.65178553259161"/>
          </listOfParameters>
        </kineticLaw>
      </reaction>
      <reaction id="R347" name="R347" reversible="false">
        <listOfProducts>
          <speciesReference species="S179"/>
        </listOfProducts>
        <listOfModifiers>
          <modifierSpeciesReference species="S10"/>
          <modifierSpeciesReference species="S94"/>
        </listOfModifiers>
        <kineticLaw>
          <math xmlns="http://www.w3.org/1998/Math/MathML">
            <apply>
              <ci> mRNASynthesis </ci>
              <ci> S10 </ci>
              <ci> S94 </ci>
              <ci> R347_Ka </ci>
              <ci> R347_Ki </ci>
              <ci> R347_Vbasal </ci>
              <ci> R347_na </ci>
              <ci> R347_ni </ci>
            </apply>
          </math>
          <listOfParameters>
            <parameter id="R347_Ka" name="R347_Ka" value="1.41317778918041"/>
            <parameter id="R347_Ki" name="R347_Ki" value="2.89750005123347"/>
            <parameter id="R347_Vbasal" name="R347_Vbasal" value="8.42497897974337"/>
            <parameter id="R347_na" name="R347_na" value="1.29313540719182"/>
            <parameter id="R347_ni" name="R347_ni" value="1.55029993723576"/>
          </listOfParameters>
        </kineticLaw>
      </reaction>
      <reaction id="R348" name="R348" reversible="false">
        <listOfProducts>
          <speciesReference species="S70"/>
        </listOfProducts>
        <listOfModifiers>
          <modifierSpeciesReference species="S9"/>
          <modifierSpeciesReference species="S26"/>
        </listOfModifiers>
        <kineticLaw>
          <math xmlns="http://www.w3.org/1998/Math/MathML">
            <apply>
              <ci> mRNASynthesis </ci>
              <ci> S9 </ci>
              <ci> S26 </ci>
              <ci> R348_Ka </ci>
              <ci> R348_Ki </ci>
              <ci> R348_Vbasal </ci>
              <ci> R348_na </ci>
              <ci> R348_ni </ci>
            </apply>
          </math>
          <listOfParameters>
            <parameter id="R348_Ka" name="R348_Ka" value="1.93427764581775"/>
            <parameter id="R348_Ki" name="R348_Ki" value="2.98137503827082"/>
            <parameter id="R348_Vbasal" name="R348_Vbasal" value="5.84390096188382"/>
            <parameter id="R348_na" name="R348_na" value="1.29005814496164"/>
            <parameter id="R348_ni" name="R348_ni" value="1.86645793314299"/>
          </listOfParameters>
        </kineticLaw>
      </reaction>
      <reaction id="R349" name="R349" reversible="false">
        <listOfProducts>
          <speciesReference species="S44"/>
        </listOfProducts>
        <listOfModifiers>
          <modifierSpeciesReference species="S106"/>
          <modifierSpeciesReference species="S107"/>
        </listOfModifiers>
        <kineticLaw>
          <math xmlns="http://www.w3.org/1998/Math/MathML">
            <apply>
              <ci> mRNASynthesis </ci>
              <ci> S106 </ci>
              <ci> S107 </ci>
              <ci> R349_Ka </ci>
              <ci> R349_Ki </ci>
              <ci> R349_Vbasal </ci>
              <ci> R349_na </ci>
              <ci> R349_ni </ci>
            </apply>
          </math>
          <listOfParameters>
            <parameter id="R349_Ka" name="R349_Ka" value="1.40295780663707"/>
            <parameter id="R349_Ki" name="R349_Ki" value="2.7180826095879"/>
            <parameter id="R349_Vbasal" name="R349_Vbasal" value="9.11505982854608"/>
            <parameter id="R349_na" name="R349_na" value="1.19132930742592"/>
            <parameter id="R349_ni" name="R349_ni" value="1.59339548862719"/>
          </listOfParameters>
        </kineticLaw>
      </reaction>
      <reaction id="R350" name="R350" reversible="false">
        <listOfProducts>
          <speciesReference species="S68"/>
        </listOfProducts>
        <listOfModifiers>
          <modifierSpeciesReference species="S62"/>
          <modifierSpeciesReference species="S135"/>
        </listOfModifiers>
        <kineticLaw>
          <math xmlns="http://www.w3.org/1998/Math/MathML">
            <apply>
              <ci> mRNASynthesis </ci>
              <ci> S62 </ci>
              <ci> S135 </ci>
              <ci> R350_Ka </ci>
              <ci> R350_Ki </ci>
              <ci> R350_Vbasal </ci>
              <ci> R350_na </ci>
              <ci> R350_ni </ci>
            </apply>
          </math>
          <listOfParameters>
            <parameter id="R350_Ka" name="R350_Ka" value="1.052954842415"/>
            <parameter id="R350_Ki" name="R350_Ki" value="2.18193774575436"/>
            <parameter id="R350_Vbasal" name="R350_Vbasal" value="7.6613313833791"/>
            <parameter id="R350_na" name="R350_na" value="1.70023239640813"/>
            <parameter id="R350_ni" name="R350_ni" value="1.45269827343053"/>
          </listOfParameters>
        </kineticLaw>
      </reaction>
      <reaction id="R351" name="R351" reversible="false">
        <listOfProducts>
          <speciesReference species="S78"/>
        </listOfProducts>
        <listOfModifiers>
          <modifierSpeciesReference species="S13"/>
          <modifierSpeciesReference species="S98"/>
        </listOfModifiers>
        <kineticLaw>
          <math xmlns="http://www.w3.org/1998/Math/MathML">
            <apply>
              <ci> mRNASynthesis </ci>
              <ci> S13 </ci>
              <ci> S98 </ci>
              <ci> R351_Ka </ci>
              <ci> R351_Ki </ci>
              <ci> R351_Vbasal </ci>
              <ci> R351_na </ci>
              <ci> R351_ni </ci>
            </apply>
          </math>
          <listOfParameters>
            <parameter id="R351_Ka" name="R351_Ka" value="1.24297730479923"/>
            <parameter id="R351_Ki" name="R351_Ki" value="2.75195919052136"/>
            <parameter id="R351_Vbasal" name="R351_Vbasal" value="7.76946647686903"/>
            <parameter id="R351_na" name="R351_na" value="1.72728979440884"/>
            <parameter id="R351_ni" name="R351_ni" value="1.13282794848446"/>
          </listOfParameters>
        </kineticLaw>
      </reaction>
      <reaction id="R352" name="R352" reversible="false">
        <listOfProducts>
          <speciesReference species="S153"/>
        </listOfProducts>
        <listOfModifiers>
          <modifierSpeciesReference species="S92"/>
          <modifierSpeciesReference species="S105"/>
        </listOfModifiers>
        <kineticLaw>
          <math xmlns="http://www.w3.org/1998/Math/MathML">
            <apply>
              <ci> mRNASynthesis </ci>
              <ci> S92 </ci>
              <ci> S105 </ci>
              <ci> R352_Ka </ci>
              <ci> R352_Ki </ci>
              <ci> R352_Vbasal </ci>
              <ci> R352_na </ci>
              <ci> R352_ni </ci>
            </apply>
          </math>
          <listOfParameters>
            <parameter id="R352_Ka" name="R352_Ka" value="1.87082449390713"/>
            <parameter id="R352_Ki" name="R352_Ki" value="2.36020044119163"/>
            <parameter id="R352_Vbasal" name="R352_Vbasal" value="5.8767649047399"/>
            <parameter id="R352_na" name="R352_na" value="1.50547828263213"/>
            <parameter id="R352_ni" name="R352_ni" value="1.7693292345715"/>
          </listOfParameters>
        </kineticLaw>
      </reaction>
      <reaction id="R353" name="R353" reversible="false">
        <listOfProducts>
          <speciesReference species="S28"/>
        </listOfProducts>
        <listOfModifiers>
          <modifierSpeciesReference species="S92"/>
          <modifierSpeciesReference species="S160"/>
        </listOfModifiers>
        <kineticLaw>
          <math xmlns="http://www.w3.org/1998/Math/MathML">
            <apply>
              <ci> mRNASynthesis </ci>
              <ci> S92 </ci>
              <ci> S160 </ci>
              <ci> R353_Ka </ci>
              <ci> R353_Ki </ci>
              <ci> R353_Vbasal </ci>
              <ci> R353_na </ci>
              <ci> R353_ni </ci>
            </apply>
          </math>
          <listOfParameters>
            <parameter id="R353_Ka" name="R353_Ka" value="1.94217754878488"/>
            <parameter id="R353_Ki" name="R353_Ki" value="2.60003194050064"/>
            <parameter id="R353_Vbasal" name="R353_Vbasal" value="8.82058651194891"/>
            <parameter id="R353_na" name="R353_na" value="1.31956276173111"/>
            <parameter id="R353_ni" name="R353_ni" value="1.80235938805636"/>
          </listOfParameters>
        </kineticLaw>
      </reaction>
      <reaction id="R354" name="R354" reversible="false">
        <listOfProducts>
          <speciesReference species="S13"/>
        </listOfProducts>
        <listOfModifiers>
          <modifierSpeciesReference species="S71"/>
          <modifierSpeciesReference species="S99"/>
        </listOfModifiers>
        <kineticLaw>
          <math xmlns="http://www.w3.org/1998/Math/MathML">
            <apply>
              <ci> mRNASynthesis </ci>
              <ci> S71 </ci>
              <ci> S99 </ci>
              <ci> R354_Ka </ci>
              <ci> R354_Ki </ci>
              <ci> R354_Vbasal </ci>
              <ci> R354_na </ci>
              <ci> R354_ni </ci>
            </apply>
          </math>
          <listOfParameters>
            <parameter id="R354_Ka" name="R354_Ka" value="1.32242144630736"/>
            <parameter id="R354_Ki" name="R354_Ki" value="2.64180513718849"/>
            <parameter id="R354_Vbasal" name="R354_Vbasal" value="5.04604401083998"/>
            <parameter id="R354_na" name="R354_na" value="1.56924615829103"/>
            <parameter id="R354_ni" name="R354_ni" value="1.59881254478229"/>
          </listOfParameters>
        </kineticLaw>
      </reaction>
      <reaction id="R355" name="R355" reversible="false">
        <listOfProducts>
          <speciesReference species="S58"/>
        </listOfProducts>
        <listOfModifiers>
          <modifierSpeciesReference species="S113"/>
          <modifierSpeciesReference species="S174"/>
        </listOfModifiers>
        <kineticLaw>
          <math xmlns="http://www.w3.org/1998/Math/MathML">
            <apply>
              <ci> mRNASynthesis </ci>
              <ci> S113 </ci>
              <ci> S174 </ci>
              <ci> R355_Ka </ci>
              <ci> R355_Ki </ci>
              <ci> R355_Vbasal </ci>
              <ci> R355_na </ci>
              <ci> R355_ni </ci>
            </apply>
          </math>
          <listOfParameters>
            <parameter id="R355_Ka" name="R355_Ka" value="1.11714488898701"/>
            <parameter id="R355_Ki" name="R355_Ki" value="2.3189644498581"/>
            <parameter id="R355_Vbasal" name="R355_Vbasal" value="7.49952190282746"/>
            <parameter id="R355_na" name="R355_na" value="1.15271262859432"/>
            <parameter id="R355_ni" name="R355_ni" value="1.67822860159156"/>
          </listOfParameters>
        </kineticLaw>
      </reaction>
      <reaction id="R356" name="R356" reversible="false">
        <listOfProducts>
          <speciesReference species="S135"/>
        </listOfProducts>
        <listOfModifiers>
          <modifierSpeciesReference species="S53"/>
          <modifierSpeciesReference species="S131"/>
        </listOfModifiers>
        <kineticLaw>
          <math xmlns="http://www.w3.org/1998/Math/MathML">
            <apply>
              <ci> mRNASynthesis </ci>
              <ci> S53 </ci>
              <ci> S131 </ci>
              <ci> R356_Ka </ci>
              <ci> R356_Ki </ci>
              <ci> R356_Vbasal </ci>
              <ci> R356_na </ci>
              <ci> R356_ni </ci>
            </apply>
          </math>
          <listOfParameters>
            <parameter id="R356_Ka" name="R356_Ka" value="1.59738229703846"/>
            <parameter id="R356_Ki" name="R356_Ki" value="2.69992790355117"/>
            <parameter id="R356_Vbasal" name="R356_Vbasal" value="6.71033479764063"/>
            <parameter id="R356_na" name="R356_na" value="1.31577827364113"/>
            <parameter id="R356_ni" name="R356_ni" value="1.32791646178752"/>
          </listOfParameters>
        </kineticLaw>
      </reaction>
      <reaction id="R357" name="R357" reversible="false">
        <listOfProducts>
          <speciesReference species="S141"/>
        </listOfProducts>
        <listOfModifiers>
          <modifierSpeciesReference species="S84"/>
          <modifierSpeciesReference species="S126"/>
        </listOfModifiers>
        <kineticLaw>
          <math xmlns="http://www.w3.org/1998/Math/MathML">
            <apply>
              <ci> mRNASynthesis </ci>
              <ci> S84 </ci>
              <ci> S126 </ci>
              <ci> R357_Ka </ci>
              <ci> R357_Ki </ci>
              <ci> R357_Vbasal </ci>
              <ci> R357_na </ci>
              <ci> R357_ni </ci>
            </apply>
          </math>
          <listOfParameters>
            <parameter id="R357_Ka" name="R357_Ka" value="1.19225293066595"/>
            <parameter id="R357_Ki" name="R357_Ki" value="2.78213715060615"/>
            <parameter id="R357_Vbasal" name="R357_Vbasal" value="7.45206640764297"/>
            <parameter id="R357_na" name="R357_na" value="1.41986265066963"/>
            <parameter id="R357_ni" name="R357_ni" value="1.15577216306152"/>
          </listOfParameters>
        </kineticLaw>
      </reaction>
      <reaction id="R358" name="R358" reversible="false">
        <listOfProducts>
          <speciesReference species="S3"/>
        </listOfProducts>
        <listOfModifiers>
          <modifierSpeciesReference species="S92"/>
          <modifierSpeciesReference species="S132"/>
        </listOfModifiers>
        <kineticLaw>
          <math xmlns="http://www.w3.org/1998/Math/MathML">
            <apply>
              <ci> mRNASynthesis </ci>
              <ci> S92 </ci>
              <ci> S132 </ci>
              <ci> R358_Ka </ci>
              <ci> R358_Ki </ci>
              <ci> R358_Vbasal </ci>
              <ci> R358_na </ci>
              <ci> R358_ni </ci>
            </apply>
          </math>
          <listOfParameters>
            <parameter id="R358_Ka" name="R358_Ka" value="1.08191268890355"/>
            <parameter id="R358_Ki" name="R358_Ki" value="2.03009326410953"/>
            <parameter id="R358_Vbasal" name="R358_Vbasal" value="6.98712651321252"/>
            <parameter id="R358_na" name="R358_na" value="1.51138768330545"/>
            <parameter id="R358_ni" name="R358_ni" value="1.66449009766427"/>
          </listOfParameters>
        </kineticLaw>
      </reaction>
      <reaction id="R359" name="R359" reversible="false">
        <listOfProducts>
          <speciesReference species="S33"/>
        </listOfProducts>
        <listOfModifiers>
          <modifierSpeciesReference species="S75"/>
          <modifierSpeciesReference species="S118"/>
        </listOfModifiers>
        <kineticLaw>
          <math xmlns="http://www.w3.org/1998/Math/MathML">
            <apply>
              <ci> mRNASynthesis </ci>
              <ci> S75 </ci>
              <ci> S118 </ci>
              <ci> R359_Ka </ci>
              <ci> R359_Ki </ci>
              <ci> R359_Vbasal </ci>
              <ci> R359_na </ci>
              <ci> R359_ni </ci>
            </apply>
          </math>
          <listOfParameters>
            <parameter id="R359_Ka" name="R359_Ka" value="1.40691692761105"/>
            <parameter id="R359_Ki" name="R359_Ki" value="2.0301276246974"/>
            <parameter id="R359_Vbasal" name="R359_Vbasal" value="7.59768477071053"/>
            <parameter id="R359_na" name="R359_na" value="1.21052957715667"/>
            <parameter id="R359_ni" name="R359_ni" value="1.61282383077393"/>
          </listOfParameters>
        </kineticLaw>
      </reaction>
      <reaction id="R360" name="R360" reversible="false">
        <listOfProducts>
          <speciesReference species="S85"/>
        </listOfProducts>
        <listOfModifiers>
          <modifierSpeciesReference species="S146"/>
          <modifierSpeciesReference species="S169"/>
        </listOfModifiers>
        <kineticLaw>
          <math xmlns="http://www.w3.org/1998/Math/MathML">
            <apply>
              <ci> mRNASynthesis </ci>
              <ci> S146 </ci>
              <ci> S169 </ci>
              <ci> R360_Ka </ci>
              <ci> R360_Ki </ci>
              <ci> R360_Vbasal </ci>
              <ci> R360_na </ci>
              <ci> R360_ni </ci>
            </apply>
          </math>
          <listOfParameters>
            <parameter id="R360_Ka" name="R360_Ka" value="1.89975539928805"/>
            <parameter id="R360_Ki" name="R360_Ki" value="2.13876494767107"/>
            <parameter id="R360_Vbasal" name="R360_Vbasal" value="7.52966478280959"/>
            <parameter id="R360_na" name="R360_na" value="1.29852853331385"/>
            <parameter id="R360_ni" name="R360_ni" value="1.03597876586699"/>
          </listOfParameters>
        </kineticLaw>
      </reaction>
      <reaction id="R361" name="R361" reversible="false">
        <listOfProducts>
          <speciesReference species="S106"/>
        </listOfProducts>
        <listOfModifiers>
          <modifierSpeciesReference species="S20"/>
          <modifierSpeciesReference species="S188"/>
        </listOfModifiers>
        <kineticLaw>
          <math xmlns="http://www.w3.org/1998/Math/MathML">
            <apply>
              <ci> mRNASynthesis </ci>
              <ci> S20 </ci>
              <ci> S188 </ci>
              <ci> R361_Ka </ci>
              <ci> R361_Ki </ci>
              <ci> R361_Vbasal </ci>
              <ci> R361_na </ci>
              <ci> R361_ni </ci>
            </apply>
          </math>
          <listOfParameters>
            <parameter id="R361_Ka" name="R361_Ka" value="1.95435669849892"/>
            <parameter id="R361_Ki" name="R361_Ki" value="2.88003482615058"/>
            <parameter id="R361_Vbasal" name="R361_Vbasal" value="9.50605113702595"/>
            <parameter id="R361_na" name="R361_na" value="1.02005192763221"/>
            <parameter id="R361_ni" name="R361_ni" value="1.16481170858645"/>
          </listOfParameters>
        </kineticLaw>
      </reaction>
      <reaction id="R362" name="R362" reversible="false">
        <listOfProducts>
          <speciesReference species="S103"/>
        </listOfProducts>
        <listOfModifiers>
          <modifierSpeciesReference species="S128"/>
          <modifierSpeciesReference species="S150"/>
        </listOfModifiers>
        <kineticLaw>
          <math xmlns="http://www.w3.org/1998/Math/MathML">
            <apply>
              <ci> mRNASynthesis </ci>
              <ci> S128 </ci>
              <ci> S150 </ci>
              <ci> R362_Ka </ci>
              <ci> R362_Ki </ci>
              <ci> R362_Vbasal </ci>
              <ci> R362_na </ci>
              <ci> R362_ni </ci>
            </apply>
          </math>
          <listOfParameters>
            <parameter id="R362_Ka" name="R362_Ka" value="1.69816269375436"/>
            <parameter id="R362_Ki" name="R362_Ki" value="2.69485298344915"/>
            <parameter id="R362_Vbasal" name="R362_Vbasal" value="5.07681793701889"/>
            <parameter id="R362_na" name="R362_na" value="1.19604502394043"/>
            <parameter id="R362_ni" name="R362_ni" value="1.02361065220561"/>
          </listOfParameters>
        </kineticLaw>
      </reaction>
      <reaction id="R363" name="R363" reversible="false">
        <listOfProducts>
          <speciesReference species="S87"/>
        </listOfProducts>
        <listOfModifiers>
          <modifierSpeciesReference species="S15"/>
          <modifierSpeciesReference species="S111"/>
        </listOfModifiers>
        <kineticLaw>
          <math xmlns="http://www.w3.org/1998/Math/MathML">
            <apply>
              <ci> mRNASynthesis </ci>
              <ci> S15 </ci>
              <ci> S111 </ci>
              <ci> R363_Ka </ci>
              <ci> R363_Ki </ci>
              <ci> R363_Vbasal </ci>
              <ci> R363_na </ci>
              <ci> R363_ni </ci>
            </apply>
          </math>
          <listOfParameters>
            <parameter id="R363_Ka" name="R363_Ka" value="1.10201170761259"/>
            <parameter id="R363_Ki" name="R363_Ki" value="2.23993604225009"/>
            <parameter id="R363_Vbasal" name="R363_Vbasal" value="6.96968734766912"/>
            <parameter id="R363_na" name="R363_na" value="1.70246094816776"/>
            <parameter id="R363_ni" name="R363_ni" value="1.09813018747983"/>
          </listOfParameters>
        </kineticLaw>
      </reaction>
      <reaction id="R364" name="R364" reversible="false">
        <listOfProducts>
          <speciesReference species="S148"/>
        </listOfProducts>
        <listOfModifiers>
          <modifierSpeciesReference species="S26"/>
          <modifierSpeciesReference species="S131"/>
        </listOfModifiers>
        <kineticLaw>
          <math xmlns="http://www.w3.org/1998/Math/MathML">
            <apply>
              <ci> mRNASynthesis </ci>
              <ci> S26 </ci>
              <ci> S131 </ci>
              <ci> R364_Ka </ci>
              <ci> R364_Ki </ci>
              <ci> R364_Vbasal </ci>
              <ci> R364_na </ci>
              <ci> R364_ni </ci>
            </apply>
          </math>
          <listOfParameters>
            <parameter id="R364_Ka" name="R364_Ka" value="1.45422757900035"/>
            <parameter id="R364_Ki" name="R364_Ki" value="2.13745561283193"/>
            <parameter id="R364_Vbasal" name="R364_Vbasal" value="9.94464170156119"/>
            <parameter id="R364_na" name="R364_na" value="1.32532004411641"/>
            <parameter id="R364_ni" name="R364_ni" value="1.87175478749575"/>
          </listOfParameters>
        </kineticLaw>
      </reaction>
      <reaction id="R365" name="R365" reversible="false">
        <listOfProducts>
          <speciesReference species="S87"/>
        </listOfProducts>
        <listOfModifiers>
          <modifierSpeciesReference species="S43"/>
          <modifierSpeciesReference species="S111"/>
        </listOfModifiers>
        <kineticLaw>
          <math xmlns="http://www.w3.org/1998/Math/MathML">
            <apply>
              <ci> mRNASynthesis </ci>
              <ci> S43 </ci>
              <ci> S111 </ci>
              <ci> R365_Ka </ci>
              <ci> R365_Ki </ci>
              <ci> R365_Vbasal </ci>
              <ci> R365_na </ci>
              <ci> R365_ni </ci>
            </apply>
          </math>
          <listOfParameters>
            <parameter id="R365_Ka" name="R365_Ka" value="1.64080884926506"/>
            <parameter id="R365_Ki" name="R365_Ki" value="2.20499281273644"/>
            <parameter id="R365_Vbasal" name="R365_Vbasal" value="6.76816031052713"/>
            <parameter id="R365_na" name="R365_na" value="1.78680811538044"/>
            <parameter id="R365_ni" name="R365_ni" value="1.42002612419555"/>
          </listOfParameters>
        </kineticLaw>
      </reaction>
      <reaction id="R366" name="R366" reversible="false">
        <listOfProducts>
          <speciesReference species="S176"/>
        </listOfProducts>
        <listOfModifiers>
          <modifierSpeciesReference species="S41"/>
          <modifierSpeciesReference species="S198"/>
        </listOfModifiers>
        <kineticLaw>
          <math xmlns="http://www.w3.org/1998/Math/MathML">
            <apply>
              <ci> mRNASynthesis </ci>
              <ci> S41 </ci>
              <ci> S198 </ci>
              <ci> R366_Ka </ci>
              <ci> R366_Ki </ci>
              <ci> R366_Vbasal </ci>
              <ci> R366_na </ci>
              <ci> R366_ni </ci>
            </apply>
          </math>
          <listOfParameters>
            <parameter id="R366_Ka" name="R366_Ka" value="1.42034683098976"/>
            <parameter id="R366_Ki" name="R366_Ki" value="2.05402839271821"/>
            <parameter id="R366_Vbasal" name="R366_Vbasal" value="8.01673965131327"/>
            <parameter id="R366_na" name="R366_na" value="1.61476423343784"/>
            <parameter id="R366_ni" name="R366_ni" value="1.80256596544964"/>
          </listOfParameters>
        </kineticLaw>
      </reaction>
      <reaction id="R367" name="R367" reversible="false">
        <listOfProducts>
          <speciesReference species="S150"/>
        </listOfProducts>
        <listOfModifiers>
          <modifierSpeciesReference species="S144"/>
          <modifierSpeciesReference species="S189"/>
        </listOfModifiers>
        <kineticLaw>
          <math xmlns="http://www.w3.org/1998/Math/MathML">
            <apply>
              <ci> mRNASynthesis </ci>
              <ci> S144 </ci>
              <ci> S189 </ci>
              <ci> R367_Ka </ci>
              <ci> R367_Ki </ci>
              <ci> R367_Vbasal </ci>
              <ci> R367_na </ci>
              <ci> R367_ni </ci>
            </apply>
          </math>
          <listOfParameters>
            <parameter id="R367_Ka" name="R367_Ka" value="1.60141941420459"/>
            <parameter id="R367_Ki" name="R367_Ki" value="2.10988239078223"/>
            <parameter id="R367_Vbasal" name="R367_Vbasal" value="9.5105446549942"/>
            <parameter id="R367_na" name="R367_na" value="1.9899163724388"/>
            <parameter id="R367_ni" name="R367_ni" value="1.17951485108765"/>
          </listOfParameters>
        </kineticLaw>
      </reaction>
      <reaction id="R368" name="R368" reversible="false">
        <listOfProducts>
          <speciesReference species="S8"/>
        </listOfProducts>
        <listOfModifiers>
          <modifierSpeciesReference species="S59"/>
          <modifierSpeciesReference species="S82"/>
        </listOfModifiers>
        <kineticLaw>
          <math xmlns="http://www.w3.org/1998/Math/MathML">
            <apply>
              <ci> mRNASynthesis </ci>
              <ci> S59 </ci>
              <ci> S82 </ci>
              <ci> R368_Ka </ci>
              <ci> R368_Ki </ci>
              <ci> R368_Vbasal </ci>
              <ci> R368_na </ci>
              <ci> R368_ni </ci>
            </apply>
          </math>
          <listOfParameters>
            <parameter id="R368_Ka" name="R368_Ka" value="1.96860936443045"/>
            <parameter id="R368_Ki" name="R368_Ki" value="2.50606642520277"/>
            <parameter id="R368_Vbasal" name="R368_Vbasal" value="8.79720638041563"/>
            <parameter id="R368_na" name="R368_na" value="1.39389284441946"/>
            <parameter id="R368_ni" name="R368_ni" value="1.64115587374459"/>
          </listOfParameters>
        </kineticLaw>
      </reaction>
      <reaction id="R369" name="R369" reversible="false">
        <listOfProducts>
          <speciesReference species="S195"/>
        </listOfProducts>
        <listOfModifiers>
          <modifierSpeciesReference species="S29"/>
          <modifierSpeciesReference species="S171"/>
        </listOfModifiers>
        <kineticLaw>
          <math xmlns="http://www.w3.org/1998/Math/MathML">
            <apply>
              <ci> mRNASynthesis </ci>
              <ci> S29 </ci>
              <ci> S171 </ci>
              <ci> R369_Ka </ci>
              <ci> R369_Ki </ci>
              <ci> R369_Vbasal </ci>
              <ci> R369_na </ci>
              <ci> R369_ni </ci>
            </apply>
          </math>
          <listOfParameters>
            <parameter id="R369_Ka" name="R369_Ka" value="1.23056345128788"/>
            <parameter id="R369_Ki" name="R369_Ki" value="2.18804788172516"/>
            <parameter id="R369_Vbasal" name="R369_Vbasal" value="6.19825088377929"/>
            <parameter id="R369_na" name="R369_na" value="1.59097509083287"/>
            <parameter id="R369_ni" name="R369_ni" value="1.02648509704697"/>
          </listOfParameters>
        </kineticLaw>
      </reaction>
      <reaction id="R370" name="R370" reversible="false">
        <listOfProducts>
          <speciesReference species="S119"/>
        </listOfProducts>
        <listOfModifiers>
          <modifierSpeciesReference species="S14"/>
          <modifierSpeciesReference species="S186"/>
        </listOfModifiers>
        <kineticLaw>
          <math xmlns="http://www.w3.org/1998/Math/MathML">
            <apply>
              <ci> mRNASynthesis </ci>
              <ci> S14 </ci>
              <ci> S186 </ci>
              <ci> R370_Ka </ci>
              <ci> R370_Ki </ci>
              <ci> R370_Vbasal </ci>
              <ci> R370_na </ci>
              <ci> R370_ni </ci>
            </apply>
          </math>
          <listOfParameters>
            <parameter id="R370_Ka" name="R370_Ka" value="1.74092328458886"/>
            <parameter id="R370_Ki" name="R370_Ki" value="2.56898522177206"/>
            <parameter id="R370_Vbasal" name="R370_Vbasal" value="6.47192262037765"/>
            <parameter id="R370_na" name="R370_na" value="1.02806802698941"/>
            <parameter id="R370_ni" name="R370_ni" value="1.73929063157679"/>
          </listOfParameters>
        </kineticLaw>
      </reaction>
      <reaction id="R371" name="R371" reversible="false">
        <listOfProducts>
          <speciesReference species="S108"/>
        </listOfProducts>
        <listOfModifiers>
          <modifierSpeciesReference species="S4"/>
          <modifierSpeciesReference species="S96"/>
        </listOfModifiers>
        <kineticLaw>
          <math xmlns="http://www.w3.org/1998/Math/MathML">
            <apply>
              <ci> mRNASynthesis </ci>
              <ci> S4 </ci>
              <ci> S96 </ci>
              <ci> R371_Ka </ci>
              <ci> R371_Ki </ci>
              <ci> R371_Vbasal </ci>
              <ci> R371_na </ci>
              <ci> R371_ni </ci>
            </apply>
          </math>
          <listOfParameters>
            <parameter id="R371_Ka" name="R371_Ka" value="1.27492815765067"/>
            <parameter id="R371_Ki" name="R371_Ki" value="2.28205254964488"/>
            <parameter id="R371_Vbasal" name="R371_Vbasal" value="9.03973156689997"/>
            <parameter id="R371_na" name="R371_na" value="1.26015474467879"/>
            <parameter id="R371_ni" name="R371_ni" value="1.78754384865877"/>
          </listOfParameters>
        </kineticLaw>
      </reaction>
      <reaction id="R372" name="R372" reversible="false">
        <listOfProducts>
          <speciesReference species="S106"/>
        </listOfProducts>
        <listOfModifiers>
          <modifierSpeciesReference species="S150"/>
          <modifierSpeciesReference species="S166"/>
        </listOfModifiers>
        <kineticLaw>
          <math xmlns="http://www.w3.org/1998/Math/MathML">
            <apply>
              <ci> mRNASynthesis </ci>
              <ci> S150 </ci>
              <ci> S166 </ci>
              <ci> R372_Ka </ci>
              <ci> R372_Ki </ci>
              <ci> R372_Vbasal </ci>
              <ci> R372_na </ci>
              <ci> R372_ni </ci>
            </apply>
          </math>
          <listOfParameters>
            <parameter id="R372_Ka" name="R372_Ka" value="1.15996744656929"/>
            <parameter id="R372_Ki" name="R372_Ki" value="2.411419034195"/>
            <parameter id="R372_Vbasal" name="R372_Vbasal" value="6.42494142701789"/>
            <parameter id="R372_na" name="R372_na" value="1.28136320720518"/>
            <parameter id="R372_ni" name="R372_ni" value="1.53936184021975"/>
          </listOfParameters>
        </kineticLaw>
      </reaction>
      <reaction id="R373" name="R373" reversible="false">
        <listOfProducts>
          <speciesReference species="S140"/>
        </listOfProducts>
        <listOfModifiers>
          <modifierSpeciesReference species="S170"/>
          <modifierSpeciesReference species="S189"/>
        </listOfModifiers>
        <kineticLaw>
          <math xmlns="http://www.w3.org/1998/Math/MathML">
            <apply>
              <ci> mRNASynthesis </ci>
              <ci> S170 </ci>
              <ci> S189 </ci>
              <ci> R373_Ka </ci>
              <ci> R373_Ki </ci>
              <ci> R373_Vbasal </ci>
              <ci> R373_na </ci>
              <ci> R373_ni </ci>
            </apply>
          </math>
          <listOfParameters>
            <parameter id="R373_Ka" name="R373_Ka" value="1.06214213248807"/>
            <parameter id="R373_Ki" name="R373_Ki" value="2.78952450434095"/>
            <parameter id="R373_Vbasal" name="R373_Vbasal" value="7.97410199973231"/>
            <parameter id="R373_na" name="R373_na" value="1.13170038433055"/>
            <parameter id="R373_ni" name="R373_ni" value="1.575950046681"/>
          </listOfParameters>
        </kineticLaw>
      </reaction>
      <reaction id="R374" name="R374" reversible="false">
        <listOfProducts>
          <speciesReference species="S32"/>
        </listOfProducts>
        <listOfModifiers>
          <modifierSpeciesReference species="S62"/>
          <modifierSpeciesReference species="S83"/>
        </listOfModifiers>
        <kineticLaw>
          <math xmlns="http://www.w3.org/1998/Math/MathML">
            <apply>
              <ci> mRNASynthesis </ci>
              <ci> S62 </ci>
              <ci> S83 </ci>
              <ci> R374_Ka </ci>
              <ci> R374_Ki </ci>
              <ci> R374_Vbasal </ci>
              <ci> R374_na </ci>
              <ci> R374_ni </ci>
            </apply>
          </math>
          <listOfParameters>
            <parameter id="R374_Ka" name="R374_Ka" value="1.3225864408603"/>
            <parameter id="R374_Ki" name="R374_Ki" value="2.41366690408258"/>
            <parameter id="R374_Vbasal" name="R374_Vbasal" value="9.37199886265"/>
            <parameter id="R374_na" name="R374_na" value="1.80326176625385"/>
            <parameter id="R374_ni" name="R374_ni" value="1.0660673973494"/>
          </listOfParameters>
        </kineticLaw>
      </reaction>
      <reaction id="R375" name="R375" reversible="false">
        <listOfProducts>
          <speciesReference species="S97"/>
        </listOfProducts>
        <listOfModifiers>
          <modifierSpeciesReference species="S88"/>
          <modifierSpeciesReference species="S149"/>
        </listOfModifiers>
        <kineticLaw>
          <math xmlns="http://www.w3.org/1998/Math/MathML">
            <apply>
              <ci> mRNASynthesis </ci>
              <ci> S88 </ci>
              <ci> S149 </ci>
              <ci> R375_Ka </ci>
              <ci> R375_Ki </ci>
              <ci> R375_Vbasal </ci>
              <ci> R375_na </ci>
              <ci> R375_ni </ci>
            </apply>
          </math>
          <listOfParameters>
            <parameter id="R375_Ka" name="R375_Ka" value="1.00677738029715"/>
            <parameter id="R375_Ki" name="R375_Ki" value="2.00370886046588"/>
            <parameter id="R375_Vbasal" name="R375_Vbasal" value="6.69975865689312"/>
            <parameter id="R375_na" name="R375_na" value="1.88731307220531"/>
            <parameter id="R375_ni" name="R375_ni" value="1.41178025541844"/>
          </listOfParameters>
        </kineticLaw>
      </reaction>
      <reaction id="R376" name="R376" reversible="false">
        <listOfProducts>
          <speciesReference species="S5"/>
        </listOfProducts>
        <listOfModifiers>
          <modifierSpeciesReference species="S46"/>
          <modifierSpeciesReference species="S145"/>
        </listOfModifiers>
        <kineticLaw>
          <math xmlns="http://www.w3.org/1998/Math/MathML">
            <apply>
              <ci> mRNASynthesis </ci>
              <ci> S46 </ci>
              <ci> S145 </ci>
              <ci> R376_Ka </ci>
              <ci> R376_Ki </ci>
              <ci> R376_Vbasal </ci>
              <ci> R376_na </ci>
              <ci> R376_ni </ci>
            </apply>
          </math>
          <listOfParameters>
            <parameter id="R376_Ka" name="R376_Ka" value="1.54691215584272"/>
            <parameter id="R376_Ki" name="R376_Ki" value="2.75795460542137"/>
            <parameter id="R376_Vbasal" name="R376_Vbasal" value="5.6587000993205"/>
            <parameter id="R376_na" name="R376_na" value="1.27734166286821"/>
            <parameter id="R376_ni" name="R376_ni" value="1.58901481131767"/>
          </listOfParameters>
        </kineticLaw>
      </reaction>
      <reaction id="R377" name="R377" reversible="false">
        <listOfProducts>
          <speciesReference species="S25"/>
        </listOfProducts>
        <listOfModifiers>
          <modifierSpeciesReference species="S116"/>
          <modifierSpeciesReference species="S197"/>
        </listOfModifiers>
        <kineticLaw>
          <math xmlns="http://www.w3.org/1998/Math/MathML">
            <apply>
              <ci> mRNASynthesis </ci>
              <ci> S116 </ci>
              <ci> S197 </ci>
              <ci> R377_Ka </ci>
              <ci> R377_Ki </ci>
              <ci> R377_Vbasal </ci>
              <ci> R377_na </ci>
              <ci> R377_ni </ci>
            </apply>
          </math>
          <listOfParameters>
            <parameter id="R377_Ka" name="R377_Ka" value="1.77386180928202"/>
            <parameter id="R377_Ki" name="R377_Ki" value="2.28011875220599"/>
            <parameter id="R377_Vbasal" name="R377_Vbasal" value="7.64377403597341"/>
            <parameter id="R377_na" name="R377_na" value="1.56428674311565"/>
            <parameter id="R377_ni" name="R377_ni" value="1.93847768007008"/>
          </listOfParameters>
        </kineticLaw>
      </reaction>
      <reaction id="R378" name="R378" reversible="false">
        <listOfProducts>
          <speciesReference species="S15"/>
        </listOfProducts>
        <listOfModifiers>
          <modifierSpeciesReference species="S6"/>
          <modifierSpeciesReference species="S92"/>
        </listOfModifiers>
        <kineticLaw>
          <math xmlns="http://www.w3.org/1998/Math/MathML">
            <apply>
              <ci> mRNASynthesis </ci>
              <ci> S6 </ci>
              <ci> S92 </ci>
              <ci> R378_Ka </ci>
              <ci> R378_Ki </ci>
              <ci> R378_Vbasal </ci>
              <ci> R378_na </ci>
              <ci> R378_ni </ci>
            </apply>
          </math>
          <listOfParameters>
            <parameter id="R378_Ka" name="R378_Ka" value="1.82298596128405"/>
            <parameter id="R378_Ki" name="R378_Ki" value="2.9496760850949"/>
            <parameter id="R378_Vbasal" name="R378_Vbasal" value="7.83310437363296"/>
            <parameter id="R378_na" name="R378_na" value="1.05946293941961"/>
            <parameter id="R378_ni" name="R378_ni" value="1.19077935463804"/>
          </listOfParameters>
        </kineticLaw>
      </reaction>
      <reaction id="R379" name="R379" reversible="false">
        <listOfProducts>
          <speciesReference species="S137"/>
        </listOfProducts>
        <listOfModifiers>
          <modifierSpeciesReference species="S129"/>
          <modifierSpeciesReference species="S169"/>
        </listOfModifiers>
        <kineticLaw>
          <math xmlns="http://www.w3.org/1998/Math/MathML">
            <apply>
              <ci> mRNASynthesis </ci>
              <ci> S129 </ci>
              <ci> S169 </ci>
              <ci> R379_Ka </ci>
              <ci> R379_Ki </ci>
              <ci> R379_Vbasal </ci>
              <ci> R379_na </ci>
              <ci> R379_ni </ci>
            </apply>
          </math>
          <listOfParameters>
            <parameter id="R379_Ka" name="R379_Ka" value="1.03469260400053"/>
            <parameter id="R379_Ki" name="R379_Ki" value="2.20584198447969"/>
            <parameter id="R379_Vbasal" name="R379_Vbasal" value="9.9214164486451"/>
            <parameter id="R379_na" name="R379_na" value="1.89530155486399"/>
            <parameter id="R379_ni" name="R379_ni" value="1.69645061007498"/>
          </listOfParameters>
        </kineticLaw>
      </reaction>
      <reaction id="R380" name="R380" reversible="false">
        <listOfProducts>
          <speciesReference species="S172"/>
        </listOfProducts>
        <listOfModifiers>
          <modifierSpeciesReference species="S11"/>
          <modifierSpeciesReference species="S92"/>
        </listOfModifiers>
        <kineticLaw>
          <math xmlns="http://www.w3.org/1998/Math/MathML">
            <apply>
              <ci> mRNASynthesis </ci>
              <ci> S11 </ci>
              <ci> S92 </ci>
              <ci> R380_Ka </ci>
              <ci> R380_Ki </ci>
              <ci> R380_Vbasal </ci>
              <ci> R380_na </ci>
              <ci> R380_ni </ci>
            </apply>
          </math>
          <listOfParameters>
            <parameter id="R380_Ka" name="R380_Ka" value="1.11624056563954"/>
            <parameter id="R380_Ki" name="R380_Ki" value="2.59414071799903"/>
            <parameter id="R380_Vbasal" name="R380_Vbasal" value="5.62161184108365"/>
            <parameter id="R380_na" name="R380_na" value="1.07073705130645"/>
            <parameter id="R380_ni" name="R380_ni" value="1.87725454934947"/>
          </listOfParameters>
        </kineticLaw>
      </reaction>
      <reaction id="R381" name="R381" reversible="false">
        <listOfProducts>
          <speciesReference species="S162"/>
        </listOfProducts>
        <listOfModifiers>
          <modifierSpeciesReference species="S42"/>
          <modifierSpeciesReference species="S103"/>
        </listOfModifiers>
        <kineticLaw>
          <math xmlns="http://www.w3.org/1998/Math/MathML">
            <apply>
              <ci> mRNASynthesis </ci>
              <ci> S42 </ci>
              <ci> S103 </ci>
              <ci> R381_Ka </ci>
              <ci> R381_Ki </ci>
              <ci> R381_Vbasal </ci>
              <ci> R381_na </ci>
              <ci> R381_ni </ci>
            </apply>
          </math>
          <listOfParameters>
            <parameter id="R381_Ka" name="R381_Ka" value="1.65638389992262"/>
            <parameter id="R381_Ki" name="R381_Ki" value="2.66334124164513"/>
            <parameter id="R381_Vbasal" name="R381_Vbasal" value="9.6018367477819"/>
            <parameter id="R381_na" name="R381_na" value="1.07782983993307"/>
            <parameter id="R381_ni" name="R381_ni" value="1.33735967233252"/>
          </listOfParameters>
        </kineticLaw>
      </reaction>
      <reaction id="R382" name="R382" reversible="false">
        <listOfProducts>
          <speciesReference species="S153"/>
        </listOfProducts>
        <listOfModifiers>
          <modifierSpeciesReference species="S19"/>
          <modifierSpeciesReference species="S92"/>
        </listOfModifiers>
        <kineticLaw>
          <math xmlns="http://www.w3.org/1998/Math/MathML">
            <apply>
              <ci> mRNASynthesis </ci>
              <ci> S19 </ci>
              <ci> S92 </ci>
              <ci> R382_Ka </ci>
              <ci> R382_Ki </ci>
              <ci> R382_Vbasal </ci>
              <ci> R382_na </ci>
              <ci> R382_ni </ci>
            </apply>
          </math>
          <listOfParameters>
            <parameter id="R382_Ka" name="R382_Ka" value="1.42834036239053"/>
            <parameter id="R382_Ki" name="R382_Ki" value="2.97169040657172"/>
            <parameter id="R382_Vbasal" name="R382_Vbasal" value="8.96529298849836"/>
            <parameter id="R382_na" name="R382_na" value="1.41304248379174"/>
            <parameter id="R382_ni" name="R382_ni" value="1.99643492545521"/>
          </listOfParameters>
        </kineticLaw>
      </reaction>
      <reaction id="R383" name="R383" reversible="false">
        <listOfProducts>
          <speciesReference species="S9"/>
        </listOfProducts>
        <listOfModifiers>
          <modifierSpeciesReference species="S75"/>
          <modifierSpeciesReference species="S114"/>
        </listOfModifiers>
        <kineticLaw>
          <math xmlns="http://www.w3.org/1998/Math/MathML">
            <apply>
              <ci> mRNASynthesis </ci>
              <ci> S75 </ci>
              <ci> S114 </ci>
              <ci> R383_Ka </ci>
              <ci> R383_Ki </ci>
              <ci> R383_Vbasal </ci>
              <ci> R383_na </ci>
              <ci> R383_ni </ci>
            </apply>
          </math>
          <listOfParameters>
            <parameter id="R383_Ka" name="R383_Ka" value="1.99123050648062"/>
            <parameter id="R383_Ki" name="R383_Ki" value="2.31523441747521"/>
            <parameter id="R383_Vbasal" name="R383_Vbasal" value="5.03712214017323"/>
            <parameter id="R383_na" name="R383_na" value="1.02823054206792"/>
            <parameter id="R383_ni" name="R383_ni" value="1.13326447158456"/>
          </listOfParameters>
        </kineticLaw>
      </reaction>
      <reaction id="R384" name="R384" reversible="false">
        <listOfProducts>
          <speciesReference species="S32"/>
        </listOfProducts>
        <listOfModifiers>
          <modifierSpeciesReference species="S50"/>
          <modifierSpeciesReference species="S154"/>
        </listOfModifiers>
        <kineticLaw>
          <math xmlns="http://www.w3.org/1998/Math/MathML">
            <apply>
              <ci> mRNASynthesis </ci>
              <ci> S50 </ci>
              <ci> S154 </ci>
              <ci> R384_Ka </ci>
              <ci> R384_Ki </ci>
              <ci> R384_Vbasal </ci>
              <ci> R384_na </ci>
              <ci> R384_ni </ci>
            </apply>
          </math>
          <listOfParameters>
            <parameter id="R384_Ka" name="R384_Ka" value="1.53333663992777"/>
            <parameter id="R384_Ki" name="R384_Ki" value="2.18284082986368"/>
            <parameter id="R384_Vbasal" name="R384_Vbasal" value="7.54430399215944"/>
            <parameter id="R384_na" name="R384_na" value="1.17437779407734"/>
            <parameter id="R384_ni" name="R384_ni" value="1.49733065584504"/>
          </listOfParameters>
        </kineticLaw>
      </reaction>
      <reaction id="R385" name="R385" reversible="false">
        <listOfProducts>
          <speciesReference species="S178"/>
        </listOfProducts>
        <listOfModifiers>
          <modifierSpeciesReference species="S42"/>
          <modifierSpeciesReference species="S188"/>
        </listOfModifiers>
        <kineticLaw>
          <math xmlns="http://www.w3.org/1998/Math/MathML">
            <apply>
              <ci> mRNASynthesis </ci>
              <ci> S42 </ci>
              <ci> S188 </ci>
              <ci> R385_Ka </ci>
              <ci> R385_Ki </ci>
              <ci> R385_Vbasal </ci>
              <ci> R385_na </ci>
              <ci> R385_ni </ci>
            </apply>
          </math>
          <listOfParameters>
            <parameter id="R385_Ka" name="R385_Ka" value="1.94681036399779"/>
            <parameter id="R385_Ki" name="R385_Ki" value="2.99488398116839"/>
            <parameter id="R385_Vbasal" name="R385_Vbasal" value="6.51469520616655"/>
            <parameter id="R385_na" name="R385_na" value="1.44287942762002"/>
            <parameter id="R385_ni" name="R385_ni" value="1.99633351738705"/>
          </listOfParameters>
        </kineticLaw>
      </reaction>
      <reaction id="R386" name="R386" reversible="false">
        <listOfProducts>
          <speciesReference species="S150"/>
        </listOfProducts>
        <listOfModifiers>
          <modifierSpeciesReference species="S2"/>
          <modifierSpeciesReference species="S104"/>
        </listOfModifiers>
        <kineticLaw>
          <math xmlns="http://www.w3.org/1998/Math/MathML">
            <apply>
              <ci> mRNASynthesis </ci>
              <ci> S2 </ci>
              <ci> S104 </ci>
              <ci> R386_Ka </ci>
              <ci> R386_Ki </ci>
              <ci> R386_Vbasal </ci>
              <ci> R386_na </ci>
              <ci> R386_ni </ci>
            </apply>
          </math>
          <listOfParameters>
            <parameter id="R386_Ka" name="R386_Ka" value="1.61866070573"/>
            <parameter id="R386_Ki" name="R386_Ki" value="2.79893531933673"/>
            <parameter id="R386_Vbasal" name="R386_Vbasal" value="7.76028805372693"/>
            <parameter id="R386_na" name="R386_na" value="1.6139305804437"/>
            <parameter id="R386_ni" name="R386_ni" value="1.42198178261348"/>
          </listOfParameters>
        </kineticLaw>
      </reaction>
      <reaction id="R387" name="R387" reversible="false">
        <listOfProducts>
          <speciesReference species="S65"/>
        </listOfProducts>
        <listOfModifiers>
          <modifierSpeciesReference species="S19"/>
          <modifierSpeciesReference species="S101"/>
        </listOfModifiers>
        <kineticLaw>
          <math xmlns="http://www.w3.org/1998/Math/MathML">
            <apply>
              <ci> mRNASynthesis </ci>
              <ci> S19 </ci>
              <ci> S101 </ci>
              <ci> R387_Ka </ci>
              <ci> R387_Ki </ci>
              <ci> R387_Vbasal </ci>
              <ci> R387_na </ci>
              <ci> R387_ni </ci>
            </apply>
          </math>
          <listOfParameters>
            <parameter id="R387_Ka" name="R387_Ka" value="1.31721124870819"/>
            <parameter id="R387_Ki" name="R387_Ki" value="2.82405995805691"/>
            <parameter id="R387_Vbasal" name="R387_Vbasal" value="9.47543901471413"/>
            <parameter id="R387_na" name="R387_na" value="1.6634467131269"/>
            <parameter id="R387_ni" name="R387_ni" value="1.26495515416656"/>
          </listOfParameters>
        </kineticLaw>
      </reaction>
      <reaction id="R388" name="R388" reversible="false">
        <listOfProducts>
          <speciesReference species="S29"/>
        </listOfProducts>
        <listOfModifiers>
          <modifierSpeciesReference species="S82"/>
          <modifierSpeciesReference species="S119"/>
        </listOfModifiers>
        <kineticLaw>
          <math xmlns="http://www.w3.org/1998/Math/MathML">
            <apply>
              <ci> mRNASynthesis </ci>
              <ci> S82 </ci>
              <ci> S119 </ci>
              <ci> R388_Ka </ci>
              <ci> R388_Ki </ci>
              <ci> R388_Vbasal </ci>
              <ci> R388_na </ci>
              <ci> R388_ni </ci>
            </apply>
          </math>
          <listOfParameters>
            <parameter id="R388_Ka" name="R388_Ka" value="1.95399557323284"/>
            <parameter id="R388_Ki" name="R388_Ki" value="2.7965392481106"/>
            <parameter id="R388_Vbasal" name="R388_Vbasal" value="7.95745987348218"/>
            <parameter id="R388_na" name="R388_na" value="1.65470720999347"/>
            <parameter id="R388_ni" name="R388_ni" value="1.46945395581641"/>
          </listOfParameters>
        </kineticLaw>
      </reaction>
      <reaction id="R389" name="R389" reversible="false">
        <listOfProducts>
          <speciesReference species="S188"/>
        </listOfProducts>
        <listOfModifiers>
          <modifierSpeciesReference species="S52"/>
          <modifierSpeciesReference species="S150"/>
        </listOfModifiers>
        <kineticLaw>
          <math xmlns="http://www.w3.org/1998/Math/MathML">
            <apply>
              <ci> mRNASynthesis </ci>
              <ci> S52 </ci>
              <ci> S150 </ci>
              <ci> R389_Ka </ci>
              <ci> R389_Ki </ci>
              <ci> R389_Vbasal </ci>
              <ci> R389_na </ci>
              <ci> R389_ni </ci>
            </apply>
          </math>
          <listOfParameters>
            <parameter id="R389_Ka" name="R389_Ka" value="1.16776403905363"/>
            <parameter id="R389_Ki" name="R389_Ki" value="2.41892132730023"/>
            <parameter id="R389_Vbasal" name="R389_Vbasal" value="8.9092882325048"/>
            <parameter id="R389_na" name="R389_na" value="1.1088135598257"/>
            <parameter id="R389_ni" name="R389_ni" value="1.62259593746276"/>
          </listOfParameters>
        </kineticLaw>
      </reaction>
      <reaction id="R390" name="R390" reversible="false">
        <listOfProducts>
          <speciesReference species="S68"/>
        </listOfProducts>
        <listOfModifiers>
          <modifierSpeciesReference species="S14"/>
          <modifierSpeciesReference species="S99"/>
        </listOfModifiers>
        <kineticLaw>
          <math xmlns="http://www.w3.org/1998/Math/MathML">
            <apply>
              <ci> mRNASynthesis </ci>
              <ci> S14 </ci>
              <ci> S99 </ci>
              <ci> R390_Ka </ci>
              <ci> R390_Ki </ci>
              <ci> R390_Vbasal </ci>
              <ci> R390_na </ci>
              <ci> R390_ni </ci>
            </apply>
          </math>
          <listOfParameters>
            <parameter id="R390_Ka" name="R390_Ka" value="1.27133354170107"/>
            <parameter id="R390_Ki" name="R390_Ki" value="2.0277096820191"/>
            <parameter id="R390_Vbasal" name="R390_Vbasal" value="5.74851817929098"/>
            <parameter id="R390_na" name="R390_na" value="1.2113125620384"/>
            <parameter id="R390_ni" name="R390_ni" value="1.4372973887606"/>
          </listOfParameters>
        </kineticLaw>
      </reaction>
      <reaction id="R391" name="R391" reversible="false">
        <listOfProducts>
          <speciesReference species="S57"/>
        </listOfProducts>
        <listOfModifiers>
          <modifierSpeciesReference species="S11"/>
          <modifierSpeciesReference species="S148"/>
        </listOfModifiers>
        <kineticLaw>
          <math xmlns="http://www.w3.org/1998/Math/MathML">
            <apply>
              <ci> mRNASynthesis </ci>
              <ci> S11 </ci>
              <ci> S148 </ci>
              <ci> R391_Ka </ci>
              <ci> R391_Ki </ci>
              <ci> R391_Vbasal </ci>
              <ci> R391_na </ci>
              <ci> R391_ni </ci>
            </apply>
          </math>
          <listOfParameters>
            <parameter id="R391_Ka" name="R391_Ka" value="1.38509218071839"/>
            <parameter id="R391_Ki" name="R391_Ki" value="2.95059478670245"/>
            <parameter id="R391_Vbasal" name="R391_Vbasal" value="5.6786812445547"/>
            <parameter id="R391_na" name="R391_na" value="1.54308905111584"/>
            <parameter id="R391_ni" name="R391_ni" value="1.55993146629186"/>
          </listOfParameters>
        </kineticLaw>
      </reaction>
      <reaction id="R392" name="R392" reversible="false">
        <listOfProducts>
          <speciesReference species="S17"/>
        </listOfProducts>
        <listOfModifiers>
          <modifierSpeciesReference species="S78"/>
          <modifierSpeciesReference species="S122"/>
        </listOfModifiers>
        <kineticLaw>
          <math xmlns="http://www.w3.org/1998/Math/MathML">
            <apply>
              <ci> mRNASynthesis </ci>
              <ci> S78 </ci>
              <ci> S122 </ci>
              <ci> R392_Ka </ci>
              <ci> R392_Ki </ci>
              <ci> R392_Vbasal </ci>
              <ci> R392_na </ci>
              <ci> R392_ni </ci>
            </apply>
          </math>
          <listOfParameters>
            <parameter id="R392_Ka" name="R392_Ka" value="1.68245538557794"/>
            <parameter id="R392_Ki" name="R392_Ki" value="2.95606520626405"/>
            <parameter id="R392_Vbasal" name="R392_Vbasal" value="7.29349299591473"/>
            <parameter id="R392_na" name="R392_na" value="1.67844181576763"/>
            <parameter id="R392_ni" name="R392_ni" value="1.69847324350445"/>
          </listOfParameters>
        </kineticLaw>
      </reaction>
      <reaction id="R393" name="R393" reversible="false">
        <listOfProducts>
          <speciesReference species="S163"/>
        </listOfProducts>
        <listOfModifiers>
          <modifierSpeciesReference species="S46"/>
          <modifierSpeciesReference species="S116"/>
        </listOfModifiers>
        <kineticLaw>
          <math xmlns="http://www.w3.org/1998/Math/MathML">
            <apply>
              <ci> mRNASynthesis </ci>
              <ci> S46 </ci>
              <ci> S116 </ci>
              <ci> R393_Ka </ci>
              <ci> R393_Ki </ci>
              <ci> R393_Vbasal </ci>
              <ci> R393_na </ci>
              <ci> R393_ni </ci>
            </apply>
          </math>
          <listOfParameters>
            <parameter id="R393_Ka" name="R393_Ka" value="1.68709890927408"/>
            <parameter id="R393_Ki" name="R393_Ki" value="2.57628467915429"/>
            <parameter id="R393_Vbasal" name="R393_Vbasal" value="6.18634335195129"/>
            <parameter id="R393_na" name="R393_na" value="1.90766129969994"/>
            <parameter id="R393_ni" name="R393_ni" value="1.48229283685306"/>
          </listOfParameters>
        </kineticLaw>
      </reaction>
      <reaction id="R394" name="R394" reversible="false">
        <listOfProducts>
          <speciesReference species="S176"/>
        </listOfProducts>
        <listOfModifiers>
          <modifierSpeciesReference species="S9"/>
          <modifierSpeciesReference species="S51"/>
        </listOfModifiers>
        <kineticLaw>
          <math xmlns="http://www.w3.org/1998/Math/MathML">
            <apply>
              <ci> mRNASynthesis </ci>
              <ci> S9 </ci>
              <ci> S51 </ci>
              <ci> R394_Ka </ci>
              <ci> R394_Ki </ci>
              <ci> R394_Vbasal </ci>
              <ci> R394_na </ci>
              <ci> R394_ni </ci>
            </apply>
          </math>
          <listOfParameters>
            <parameter id="R394_Ka" name="R394_Ka" value="1.83294658200691"/>
            <parameter id="R394_Ki" name="R394_Ki" value="2.03706669500748"/>
            <parameter id="R394_Vbasal" name="R394_Vbasal" value="7.71791932003908"/>
            <parameter id="R394_na" name="R394_na" value="1.20915525750577"/>
            <parameter id="R394_ni" name="R394_ni" value="1.81719941444337"/>
          </listOfParameters>
        </kineticLaw>
      </reaction>
      <reaction id="R395" name="R395" reversible="false">
        <listOfProducts>
          <speciesReference species="S153"/>
        </listOfProducts>
        <listOfModifiers>
          <modifierSpeciesReference species="S37"/>
          <modifierSpeciesReference species="S41"/>
        </listOfModifiers>
        <kineticLaw>
          <math xmlns="http://www.w3.org/1998/Math/MathML">
            <apply>
              <ci> mRNASynthesis </ci>
              <ci> S37 </ci>
              <ci> S41 </ci>
              <ci> R395_Ka </ci>
              <ci> R395_Ki </ci>
              <ci> R395_Vbasal </ci>
              <ci> R395_na </ci>
              <ci> R395_ni </ci>
            </apply>
          </math>
          <listOfParameters>
            <parameter id="R395_Ka" name="R395_Ka" value="1.28729309064594"/>
            <parameter id="R395_Ki" name="R395_Ki" value="2.17201323075994"/>
            <parameter id="R395_Vbasal" name="R395_Vbasal" value="9.15768587185003"/>
            <parameter id="R395_na" name="R395_na" value="1.08970050329657"/>
            <parameter id="R395_ni" name="R395_ni" value="1.36273504961946"/>
          </listOfParameters>
        </kineticLaw>
      </reaction>
      <reaction id="R396" name="R396" reversible="false">
        <listOfProducts>
          <speciesReference species="S38"/>
        </listOfProducts>
        <listOfModifiers>
          <modifierSpeciesReference species="S141"/>
          <modifierSpeciesReference species="S157"/>
        </listOfModifiers>
        <kineticLaw>
          <math xmlns="http://www.w3.org/1998/Math/MathML">
            <apply>
              <ci> mRNASynthesis </ci>
              <ci> S141 </ci>
              <ci> S157 </ci>
              <ci> R396_Ka </ci>
              <ci> R396_Ki </ci>
              <ci> R396_Vbasal </ci>
              <ci> R396_na </ci>
              <ci> R396_ni </ci>
            </apply>
          </math>
          <listOfParameters>
            <parameter id="R396_Ka" name="R396_Ka" value="1.55263626828828"/>
            <parameter id="R396_Ki" name="R396_Ki" value="2.20525103787472"/>
            <parameter id="R396_Vbasal" name="R396_Vbasal" value="5.92862146801397"/>
            <parameter id="R396_na" name="R396_na" value="1.73238157497996"/>
            <parameter id="R396_ni" name="R396_ni" value="1.11567396399075"/>
          </listOfParameters>
        </kineticLaw>
      </reaction>
      <reaction id="R397" name="R397" reversible="false">
        <listOfProducts>
          <speciesReference species="S192"/>
        </listOfProducts>
        <listOfModifiers>
          <modifierSpeciesReference species="S91"/>
          <modifierSpeciesReference species="S186"/>
        </listOfModifiers>
        <kineticLaw>
          <math xmlns="http://www.w3.org/1998/Math/MathML">
            <apply>
              <ci> mRNASynthesis </ci>
              <ci> S91 </ci>
              <ci> S186 </ci>
              <ci> R397_Ka </ci>
              <ci> R397_Ki </ci>
              <ci> R397_Vbasal </ci>
              <ci> R397_na </ci>
              <ci> R397_ni </ci>
            </apply>
          </math>
          <listOfParameters>
            <parameter id="R397_Ka" name="R397_Ka" value="1.6076013216373"/>
            <parameter id="R397_Ki" name="R397_Ki" value="2.4788027425511"/>
            <parameter id="R397_Vbasal" name="R397_Vbasal" value="6.39769588070912"/>
            <parameter id="R397_na" name="R397_na" value="1.71400792870307"/>
            <parameter id="R397_ni" name="R397_ni" value="1.91961233908978"/>
          </listOfParameters>
        </kineticLaw>
      </reaction>
      <reaction id="R398" name="R398" reversible="false">
        <listOfProducts>
          <speciesReference species="S139"/>
        </listOfProducts>
        <listOfModifiers>
          <modifierSpeciesReference species="S115"/>
          <modifierSpeciesReference species="S195"/>
        </listOfModifiers>
        <kineticLaw>
          <math xmlns="http://www.w3.org/1998/Math/MathML">
            <apply>
              <ci> mRNASynthesis </ci>
              <ci> S115 </ci>
              <ci> S195 </ci>
              <ci> R398_Ka </ci>
              <ci> R398_Ki </ci>
              <ci> R398_Vbasal </ci>
              <ci> R398_na </ci>
              <ci> R398_ni </ci>
            </apply>
          </math>
          <listOfParameters>
            <parameter id="R398_Ka" name="R398_Ka" value="1.3862169152193"/>
            <parameter id="R398_Ki" name="R398_Ki" value="2.69217458071123"/>
            <parameter id="R398_Vbasal" name="R398_Vbasal" value="6.56483076536413"/>
            <parameter id="R398_na" name="R398_na" value="1.96857629528209"/>
            <parameter id="R398_ni" name="R398_ni" value="1.06394403030563"/>
          </listOfParameters>
        </kineticLaw>
      </reaction>
      <reaction id="R399" name="R399" reversible="false">
        <listOfProducts>
          <speciesReference species="S131"/>
        </listOfProducts>
        <listOfModifiers>
          <modifierSpeciesReference species="S75"/>
          <modifierSpeciesReference species="S97"/>
        </listOfModifiers>
        <kineticLaw>
          <math xmlns="http://www.w3.org/1998/Math/MathML">
            <apply>
              <ci> mRNASynthesis </ci>
              <ci> S75 </ci>
              <ci> S97 </ci>
              <ci> R399_Ka </ci>
              <ci> R399_Ki </ci>
              <ci> R399_Vbasal </ci>
              <ci> R399_na </ci>
              <ci> R399_ni </ci>
            </apply>
          </math>
          <listOfParameters>
            <parameter id="R399_Ka" name="R399_Ka" value="1.52119717327257"/>
            <parameter id="R399_Ki" name="R399_Ki" value="2.29946615613015"/>
            <parameter id="R399_Vbasal" name="R399_Vbasal" value="5.34896880115657"/>
            <parameter id="R399_na" name="R399_na" value="1.39467587523568"/>
            <parameter id="R399_ni" name="R399_ni" value="1.81365075755694"/>
          </listOfParameters>
        </kineticLaw>
      </reaction>
      <reaction id="R400" name="R400" reversible="false">
        <listOfProducts>
          <speciesReference species="S159"/>
        </listOfProducts>
        <listOfModifiers>
          <modifierSpeciesReference species="S111"/>
          <modifierSpeciesReference species="S170"/>
        </listOfModifiers>
        <kineticLaw>
          <math xmlns="http://www.w3.org/1998/Math/MathML">
            <apply>
              <ci> mRNASynthesis </ci>
              <ci> S111 </ci>
              <ci> S170 </ci>
              <ci> R400_Ka </ci>
              <ci> R400_Ki </ci>
              <ci> R400_Vbasal </ci>
              <ci> R400_na </ci>
              <ci> R400_ni </ci>
            </apply>
          </math>
          <listOfParameters>
            <parameter id="R400_Ka" name="R400_Ka" value="1.18981511370682"/>
            <parameter id="R400_Ki" name="R400_Ki" value="2.31345536217164"/>
            <parameter id="R400_Vbasal" name="R400_Vbasal" value="9.90661425752867"/>
            <parameter id="R400_na" name="R400_na" value="1.00662560557395"/>
            <parameter id="R400_ni" name="R400_ni" value="1.64067140977061"/>
          </listOfParameters>
        </kineticLaw>
      </reaction>
      <reaction id="R1201" name="R1201" reversible="false">
        <listOfProducts>
          <speciesReference species="S401"/>
        </listOfProducts>
        <listOfModifiers>
          <modifierSpeciesReference species="S97"/>
          <modifierSpeciesReference species="S144"/>
        </listOfModifiers>
        <kineticLaw>
          <math xmlns="http://www.w3.org/1998/Math/MathML">
            <apply>
              <ci> mRNASynthesis </ci>
              <ci> S97 </ci>
              <ci> S144 </ci>
              <ci> R1201_Ka </ci>
              <ci> R1201_Ki </ci>
              <ci> R1201_Vbasal </ci>
              <ci> R1201_na </ci>
              <ci> R1201_ni </ci>
            </apply>
          </math>
          <listOfParameters>
            <parameter id="R1201_Ka" name="R1201_Ka" value="1.00415737152402"/>
            <parameter id="R1201_Ki" name="R1201_Ki" value="2.44037613039845"/>
            <parameter id="R1201_Vbasal" name="R1201_Vbasal" value="6.20276233568675"/>
            <parameter id="R1201_na" name="R1201_na" value="1.66068178850195"/>
            <parameter id="R1201_ni" name="R1201_ni" value="1.14715759949043"/>
          </listOfParameters>
        </kineticLaw>
      </reaction>
      <reaction id="R1202" name="R1202" reversible="false">
        <listOfProducts>
          <speciesReference species="S402"/>
        </listOfProducts>
        <listOfModifiers>
          <modifierSpeciesReference species="S152"/>
          <modifierSpeciesReference species="S196"/>
        </listOfModifiers>
        <kineticLaw>
          <math xmlns="http://www.w3.org/1998/Math/MathML">
            <apply>
              <ci> mRNASynthesis </ci>
              <ci> S152 </ci>
              <ci> S196 </ci>
              <ci> R1202_Ka </ci>
              <ci> R1202_Ki </ci>
              <ci> R1202_Vbasal </ci>
              <ci> R1202_na </ci>
              <ci> R1202_ni </ci>
            </apply>
          </math>
          <listOfParameters>
            <parameter id="R1202_Ka" name="R1202_Ka" value="1.76237026811826"/>
            <parameter id="R1202_Ki" name="R1202_Ki" value="2.59544198061157"/>
            <parameter id="R1202_Vbasal" name="R1202_Vbasal" value="7.1291856174306"/>
            <parameter id="R1202_na" name="R1202_na" value="1.61075704193248"/>
            <parameter id="R1202_ni" name="R1202_ni" value="1.23108007497176"/>
          </listOfParameters>
        </kineticLaw>
      </reaction>
      <reaction id="R1203" name="R1203" reversible="false">
        <listOfProducts>
          <speciesReference species="S403"/>
        </listOfProducts>
        <listOfModifiers>
          <modifierSpeciesReference species="S24"/>
          <modifierSpeciesReference species="S169"/>
        </listOfModifiers>
        <kineticLaw>
          <math xmlns="http://www.w3.org/1998/Math/MathML">
            <apply>
              <ci> mRNASynthesis </ci>
              <ci> S24 </ci>
              <ci> S169 </ci>
              <ci> R1203_Ka </ci>
              <ci> R1203_Ki </ci>
              <ci> R1203_Vbasal </ci>
              <ci> R1203_na </ci>
              <ci> R1203_ni </ci>
            </apply>
          </math>
          <listOfParameters>
            <parameter id="R1203_Ka" name="R1203_Ka" value="1.16263376941942"/>
            <parameter id="R1203_Ki" name="R1203_Ki" value="2.48496397503646"/>
            <parameter id="R1203_Vbasal" name="R1203_Vbasal" value="6.05273069714781"/>
            <parameter id="R1203_na" name="R1203_na" value="1.01860752781675"/>
            <parameter id="R1203_ni" name="R1203_ni" value="1.83617476010151"/>
          </listOfParameters>
        </kineticLaw>
      </reaction>
      <reaction id="R1204" name="R1204" reversible="false">
        <listOfProducts>
          <speciesReference species="S404"/>
        </listOfProducts>
        <listOfModifiers>
          <modifierSpeciesReference species="S178"/>
          <modifierSpeciesReference species="S80"/>
        </listOfModifiers>
        <kineticLaw>
          <math xmlns="http://www.w3.org/1998/Math/MathML">
            <apply>
              <ci> mRNASynthesis </ci>
              <ci> S178 </ci>
              <ci> S80 </ci>
              <ci> R1204_Ka </ci>
              <ci> R1204_Ki </ci>
              <ci> R1204_Vbasal </ci>
              <ci> R1204_na </ci>
              <ci> R1204_ni </ci>
            </apply>
          </math>
          <listOfParameters>
            <parameter id="R1204_Ka" name="R1204_Ka" value="1.27424205625887"/>
            <parameter id="R1204_Ki" name="R1204_Ki" value="2.9951646699372"/>
            <parameter id="R1204_Vbasal" name="R1204_Vbasal" value="8.77922081285828"/>
            <parameter id="R1204_na" name="R1204_na" value="1.59219633846044"/>
            <parameter id="R1204_ni" name="R1204_ni" value="1.58637836015158"/>
          </listOfParameters>
        </kineticLaw>
      </reaction>
      <reaction id="R1205" name="R1205" reversible="false">
        <listOfProducts>
          <speciesReference species="S405"/>
        </listOfProducts>
        <listOfModifiers>
          <modifierSpeciesReference species="S28"/>
          <modifierSpeciesReference species="S126"/>
        </listOfModifiers>
        <kineticLaw>
          <math xmlns="http://www.w3.org/1998/Math/MathML">
            <apply>
              <ci> mRNASynthesis </ci>
              <ci> S28 </ci>
              <ci> S126 </ci>
              <ci> R1205_Ka </ci>
              <ci> R1205_Ki </ci>
              <ci> R1205_Vbasal </ci>
              <ci> R1205_na </ci>
              <ci> R1205_ni </ci>
            </apply>
          </math>
          <listOfParameters>
            <parameter id="R1205_Ka" name="R1205_Ka" value="1.1171388079741"/>
            <parameter id="R1205_Ki" name="R1205_Ki" value="2.34914751809882"/>
            <parameter id="R1205_Vbasal" name="R1205_Vbasal" value="6.76268703042996"/>
            <parameter id="R1205_na" name="R1205_na" value="1.02113427771993"/>
            <parameter id="R1205_ni" name="R1205_ni" value="1.3974043354949"/>
          </listOfParameters>
        </kineticLaw>
      </reaction>
      <reaction id="R1206" name="R1206" reversible="false">
        <listOfProducts>
          <speciesReference species="S406"/>
        </listOfProducts>
        <listOfModifiers>
          <modifierSpeciesReference species="S162"/>
          <modifierSpeciesReference species="S159"/>
        </listOfModifiers>
        <kineticLaw>
          <math xmlns="http://www.w3.org/1998/Math/MathML">
            <apply>
              <ci> mRNASynthesis </ci>
              <ci> S162 </ci>
              <ci> S159 </ci>
              <ci> R1206_Ka </ci>
              <ci> R1206_Ki </ci>
              <ci> R1206_Vbasal </ci>
              <ci> R1206_na </ci>
              <ci> R1206_ni </ci>
            </apply>
          </math>
          <listOfParameters>
            <parameter id="R1206_Ka" name="R1206_Ka" value="1.89399890808342"/>
            <parameter id="R1206_Ki" name="R1206_Ki" value="2.82662234854611"/>
            <parameter id="R1206_Vbasal" name="R1206_Vbasal" value="6.16915965230575"/>
            <parameter id="R1206_na" name="R1206_na" value="1.83657822176637"/>
            <parameter id="R1206_ni" name="R1206_ni" value="1.44433860333522"/>
          </listOfParameters>
        </kineticLaw>
      </reaction>
      <reaction id="R1207" name="R1207" reversible="false">
        <listOfProducts>
          <speciesReference species="S407"/>
        </listOfProducts>
        <listOfModifiers>
          <modifierSpeciesReference species="S50"/>
          <modifierSpeciesReference species="S90"/>
        </listOfModifiers>
        <kineticLaw>
          <math xmlns="http://www.w3.org/1998/Math/MathML">
            <apply>
              <ci> mRNASynthesis </ci>
              <ci> S50 </ci>
              <ci> S90 </ci>
              <ci> R1207_Ka </ci>
              <ci> R1207_Ki </ci>
              <ci> R1207_Vbasal </ci>
              <ci> R1207_na </ci>
              <ci> R1207_ni </ci>
            </apply>
          </math>
          <listOfParameters>
            <parameter id="R1207_Ka" name="R1207_Ka" value="1.29750441568968"/>
            <parameter id="R1207_Ki" name="R1207_Ki" value="2.17364292664971"/>
            <parameter id="R1207_Vbasal" name="R1207_Vbasal" value="5.61424606777223"/>
            <parameter id="R1207_na" name="R1207_na" value="1.88841298844706"/>
            <parameter id="R1207_ni" name="R1207_ni" value="1.11245239228162"/>
          </listOfParameters>
        </kineticLaw>
      </reaction>
      <reaction id="R1208" name="R1208" reversible="false">
        <listOfProducts>
          <speciesReference species="S408"/>
        </listOfProducts>
        <listOfModifiers>
          <modifierSpeciesReference species="S52"/>
          <modifierSpeciesReference species="S133"/>
        </listOfModifiers>
        <kineticLaw>
          <math xmlns="http://www.w3.org/1998/Math/MathML">
            <apply>
              <ci> mRNASynthesis </ci>
              <ci> S52 </ci>
              <ci> S133 </ci>
              <ci> R1208_Ka </ci>
              <ci> R1208_Ki </ci>
              <ci> R1208_Vbasal </ci>
              <ci> R1208_na </ci>
              <ci> R1208_ni </ci>
            </apply>
          </math>
          <listOfParameters>
            <parameter id="R1208_Ka" name="R1208_Ka" value="1.6502946203645"/>
            <parameter id="R1208_Ki" name="R1208_Ki" value="2.58970230624242"/>
            <parameter id="R1208_Vbasal" name="R1208_Vbasal" value="9.74836184450328"/>
            <parameter id="R1208_na" name="R1208_na" value="1.78343764688179"/>
            <parameter id="R1208_ni" name="R1208_ni" value="1.25171952110329"/>
          </listOfParameters>
        </kineticLaw>
      </reaction>
      <reaction id="R1209" name="R1209" reversible="false">
        <listOfProducts>
          <speciesReference species="S409"/>
        </listOfProducts>
        <listOfModifiers>
          <modifierSpeciesReference species="S197"/>
          <modifierSpeciesReference species="S53"/>
        </listOfModifiers>
        <kineticLaw>
          <math xmlns="http://www.w3.org/1998/Math/MathML">
            <apply>
              <ci> mRNASynthesis </ci>
              <ci> S197 </ci>
              <ci> S53 </ci>
              <ci> R1209_Ka </ci>
              <ci> R1209_Ki </ci>
              <ci> R1209_Vbasal </ci>
              <ci> R1209_na </ci>
              <ci> R1209_ni </ci>
            </apply>
          </math>
          <listOfParameters>
            <parameter id="R1209_Ka" name="R1209_Ka" value="1.85290371159797"/>
            <parameter id="R1209_Ki" name="R1209_Ki" value="2.35261994272272"/>
            <parameter id="R1209_Vbasal" name="R1209_Vbasal" value="9.64188761997135"/>
            <parameter id="R1209_na" name="R1209_na" value="1.86023117677315"/>
            <parameter id="R1209_ni" name="R1209_ni" value="1.68940329406412"/>
          </listOfParameters>
        </kineticLaw>
      </reaction>
      <reaction id="R1210" name="R1210" reversible="false">
        <listOfProducts>
          <speciesReference species="S410"/>
        </listOfProducts>
        <listOfModifiers>
          <modifierSpeciesReference species="S184"/>
          <modifierSpeciesReference species="S17"/>
        </listOfModifiers>
        <kineticLaw>
          <math xmlns="http://www.w3.org/1998/Math/MathML">
            <apply>
              <ci> mRNASynthesis </ci>
              <ci> S184 </ci>
              <ci> S17 </ci>
              <ci> R1210_Ka </ci>
              <ci> R1210_Ki </ci>
              <ci> R1210_Vbasal </ci>
              <ci> R1210_na </ci>
              <ci> R1210_ni </ci>
            </apply>
          </math>
          <listOfParameters>
            <parameter id="R1210_Ka" name="R1210_Ka" value="1.86475487198491"/>
            <parameter id="R1210_Ki" name="R1210_Ki" value="2.9422114977041"/>
            <parameter id="R1210_Vbasal" name="R1210_Vbasal" value="9.18089569616773"/>
            <parameter id="R1210_na" name="R1210_na" value="1.90954511107196"/>
            <parameter id="R1210_ni" name="R1210_ni" value="1.56402487725926"/>
          </listOfParameters>
        </kineticLaw>
      </reaction>
      <reaction id="R1211" name="R1211" reversible="false">
        <listOfProducts>
          <speciesReference species="S411"/>
        </listOfProducts>
        <listOfModifiers>
          <modifierSpeciesReference species="S26"/>
          <modifierSpeciesReference species="S108"/>
        </listOfModifiers>
        <kineticLaw>
          <math xmlns="http://www.w3.org/1998/Math/MathML">
            <apply>
              <ci> mRNASynthesis </ci>
              <ci> S26 </ci>
              <ci> S108 </ci>
              <ci> R1211_Ka </ci>
              <ci> R1211_Ki </ci>
              <ci> R1211_Vbasal </ci>
              <ci> R1211_na </ci>
              <ci> R1211_ni </ci>
            </apply>
          </math>
          <listOfParameters>
            <parameter id="R1211_Ka" name="R1211_Ka" value="1.55702183011088"/>
            <parameter id="R1211_Ki" name="R1211_Ki" value="2.95253192885023"/>
            <parameter id="R1211_Vbasal" name="R1211_Vbasal" value="6.19798736710952"/>
            <parameter id="R1211_na" name="R1211_na" value="1.32105215803501"/>
            <parameter id="R1211_ni" name="R1211_ni" value="1.40425296369989"/>
          </listOfParameters>
        </kineticLaw>
      </reaction>
      <reaction id="R1212" name="R1212" reversible="false">
        <listOfProducts>
          <speciesReference species="S412"/>
        </listOfProducts>
        <listOfModifiers>
          <modifierSpeciesReference species="S151"/>
          <modifierSpeciesReference species="S194"/>
        </listOfModifiers>
        <kineticLaw>
          <math xmlns="http://www.w3.org/1998/Math/MathML">
            <apply>
              <ci> mRNASynthesis </ci>
              <ci> S151 </ci>
              <ci> S194 </ci>
              <ci> R1212_Ka </ci>
              <ci> R1212_Ki </ci>
              <ci> R1212_Vbasal </ci>
              <ci> R1212_na </ci>
              <ci> R1212_ni </ci>
            </apply>
          </math>
          <listOfParameters>
            <parameter id="R1212_Ka" name="R1212_Ka" value="1.84067520976274"/>
            <parameter id="R1212_Ki" name="R1212_Ki" value="2.25870784636668"/>
            <parameter id="R1212_Vbasal" name="R1212_Vbasal" value="6.1827900659347"/>
            <parameter id="R1212_na" name="R1212_na" value="1.84695109422109"/>
            <parameter id="R1212_ni" name="R1212_ni" value="1.51109059058132"/>
          </listOfParameters>
        </kineticLaw>
      </reaction>
      <reaction id="R1213" name="R1213" reversible="false">
        <listOfProducts>
          <speciesReference species="S413"/>
        </listOfProducts>
        <listOfModifiers>
          <modifierSpeciesReference species="S138"/>
          <modifierSpeciesReference species="S24"/>
        </listOfModifiers>
        <kineticLaw>
          <math xmlns="http://www.w3.org/1998/Math/MathML">
            <apply>
              <ci> mRNASynthesis </ci>
              <ci> S138 </ci>
              <ci> S24 </ci>
              <ci> R1213_Ka </ci>
              <ci> R1213_Ki </ci>
              <ci> R1213_Vbasal </ci>
              <ci> R1213_na </ci>
              <ci> R1213_ni </ci>
            </apply>
          </math>
          <listOfParameters>
            <parameter id="R1213_Ka" name="R1213_Ka" value="1.36925653557907"/>
            <parameter id="R1213_Ki" name="R1213_Ki" value="2.2588815338306"/>
            <parameter id="R1213_Vbasal" name="R1213_Vbasal" value="6.3807668212923"/>
            <parameter id="R1213_na" name="R1213_na" value="1.32413050035144"/>
            <parameter id="R1213_ni" name="R1213_ni" value="1.18276638805437"/>
          </listOfParameters>
        </kineticLaw>
      </reaction>
      <reaction id="R1214" name="R1214" reversible="false">
        <listOfProducts>
          <speciesReference species="S414"/>
        </listOfProducts>
        <listOfModifiers>
          <modifierSpeciesReference species="S93"/>
          <modifierSpeciesReference species="S65"/>
        </listOfModifiers>
        <kineticLaw>
          <math xmlns="http://www.w3.org/1998/Math/MathML">
            <apply>
              <ci> mRNASynthesis </ci>
              <ci> S93 </ci>
              <ci> S65 </ci>
              <ci> R1214_Ka </ci>
              <ci> R1214_Ki </ci>
              <ci> R1214_Vbasal </ci>
              <ci> R1214_na </ci>
              <ci> R1214_ni </ci>
            </apply>
          </math>
          <listOfParameters>
            <parameter id="R1214_Ka" name="R1214_Ka" value="1.20406046864183"/>
            <parameter id="R1214_Ki" name="R1214_Ki" value="2.53172002027866"/>
            <parameter id="R1214_Vbasal" name="R1214_Vbasal" value="7.85031053123487"/>
            <parameter id="R1214_na" name="R1214_na" value="1.08779857373386"/>
            <parameter id="R1214_ni" name="R1214_ni" value="1.24697351945121"/>
          </listOfParameters>
        </kineticLaw>
      </reaction>
      <reaction id="R1215" name="R1215" reversible="false">
        <listOfProducts>
          <speciesReference species="S415"/>
        </listOfProducts>
        <listOfModifiers>
          <modifierSpeciesReference species="S4"/>
          <modifierSpeciesReference species="S142"/>
        </listOfModifiers>
        <kineticLaw>
          <math xmlns="http://www.w3.org/1998/Math/MathML">
            <apply>
              <ci> mRNASynthesis </ci>
              <ci> S4 </ci>
              <ci> S142 </ci>
              <ci> R1215_Ka </ci>
              <ci> R1215_Ki </ci>
              <ci> R1215_Vbasal </ci>
              <ci> R1215_na </ci>
              <ci> R1215_ni </ci>
            </apply>
          </math>
          <listOfParameters>
            <parameter id="R1215_Ka" name="R1215_Ka" value="1.6902963530982"/>
            <parameter id="R1215_Ki" name="R1215_Ki" value="2.79349132490911"/>
            <parameter id="R1215_Vbasal" name="R1215_Vbasal" value="9.21918155101415"/>
            <parameter id="R1215_na" name="R1215_na" value="1.48068104294491"/>
            <parameter id="R1215_ni" name="R1215_ni" value="1.38626600387696"/>
          </listOfParameters>
        </kineticLaw>
      </reaction>
      <reaction id="R1216" name="R1216" reversible="false">
        <listOfProducts>
          <speciesReference species="S416"/>
        </listOfProducts>
        <listOfModifiers>
          <modifierSpeciesReference species="S190"/>
          <modifierSpeciesReference species="S180"/>
        </listOfModifiers>
        <kineticLaw>
          <math xmlns="http://www.w3.org/1998/Math/MathML">
            <apply>
              <ci> mRNASynthesis </ci>
              <ci> S190 </ci>
              <ci> S180 </ci>
              <ci> R1216_Ka </ci>
              <ci> R1216_Ki </ci>
              <ci> R1216_Vbasal </ci>
              <ci> R1216_na </ci>
              <ci> R1216_ni </ci>
            </apply>
          </math>
          <listOfParameters>
            <parameter id="R1216_Ka" name="R1216_Ka" value="1.83916007380521"/>
            <parameter id="R1216_Ki" name="R1216_Ki" value="2.49849714291269"/>
            <parameter id="R1216_Vbasal" name="R1216_Vbasal" value="8.2554609801792"/>
            <parameter id="R1216_na" name="R1216_na" value="1.18565751216847"/>
            <parameter id="R1216_ni" name="R1216_ni" value="1.8011247885662"/>
          </listOfParameters>
        </kineticLaw>
      </reaction>
      <reaction id="R1217" name="R1217" reversible="false">
        <listOfProducts>
          <speciesReference species="S417"/>
        </listOfProducts>
        <listOfModifiers>
          <modifierSpeciesReference species="S57"/>
          <modifierSpeciesReference species="S16"/>
        </listOfModifiers>
        <kineticLaw>
          <math xmlns="http://www.w3.org/1998/Math/MathML">
            <apply>
              <ci> mRNASynthesis </ci>
              <ci> S57 </ci>
              <ci> S16 </ci>
              <ci> R1217_Ka </ci>
              <ci> R1217_Ki </ci>
              <ci> R1217_Vbasal </ci>
              <ci> R1217_na </ci>
              <ci> R1217_ni </ci>
            </apply>
          </math>
          <listOfParameters>
            <parameter id="R1217_Ka" name="R1217_Ka" value="1.52137460754449"/>
            <parameter id="R1217_Ki" name="R1217_Ki" value="2.84676672419201"/>
            <parameter id="R1217_Vbasal" name="R1217_Vbasal" value="6.05315465597861"/>
            <parameter id="R1217_na" name="R1217_na" value="1.014498976636"/>
            <parameter id="R1217_ni" name="R1217_ni" value="1.62957636002111"/>
          </listOfParameters>
        </kineticLaw>
      </reaction>
      <reaction id="R1218" name="R1218" reversible="false">
        <listOfProducts>
          <speciesReference species="S418"/>
        </listOfProducts>
        <listOfModifiers>
          <modifierSpeciesReference species="S47"/>
          <modifierSpeciesReference species="S73"/>
        </listOfModifiers>
        <kineticLaw>
          <math xmlns="http://www.w3.org/1998/Math/MathML">
            <apply>
              <ci> mRNASynthesis </ci>
              <ci> S47 </ci>
              <ci> S73 </ci>
              <ci> R1218_Ka </ci>
              <ci> R1218_Ki </ci>
              <ci> R1218_Vbasal </ci>
              <ci> R1218_na </ci>
              <ci> R1218_ni </ci>
            </apply>
          </math>
          <listOfParameters>
            <parameter id="R1218_Ka" name="R1218_Ka" value="1.34828750928753"/>
            <parameter id="R1218_Ki" name="R1218_Ki" value="2.2217478066489"/>
            <parameter id="R1218_Vbasal" name="R1218_Vbasal" value="8.40118480821461"/>
            <parameter id="R1218_na" name="R1218_na" value="1.12242274076494"/>
            <parameter id="R1218_ni" name="R1218_ni" value="1.56966550169182"/>
          </listOfParameters>
        </kineticLaw>
      </reaction>
      <reaction id="R1219" name="R1219" reversible="false">
        <listOfProducts>
          <speciesReference species="S419"/>
        </listOfProducts>
        <listOfModifiers>
          <modifierSpeciesReference species="S167"/>
          <modifierSpeciesReference species="S30"/>
        </listOfModifiers>
        <kineticLaw>
          <math xmlns="http://www.w3.org/1998/Math/MathML">
            <apply>
              <ci> mRNASynthesis </ci>
              <ci> S167 </ci>
              <ci> S30 </ci>
              <ci> R1219_Ka </ci>
              <ci> R1219_Ki </ci>
              <ci> R1219_Vbasal </ci>
              <ci> R1219_na </ci>
              <ci> R1219_ni </ci>
            </apply>
          </math>
          <listOfParameters>
            <parameter id="R1219_Ka" name="R1219_Ka" value="1.79082635963775"/>
            <parameter id="R1219_Ki" name="R1219_Ki" value="2.99558073866916"/>
            <parameter id="R1219_Vbasal" name="R1219_Vbasal" value="8.23260195746018"/>
            <parameter id="R1219_na" name="R1219_na" value="1.21763033798664"/>
            <parameter id="R1219_ni" name="R1219_ni" value="1.11917582442687"/>
          </listOfParameters>
        </kineticLaw>
      </reaction>
      <reaction id="R1220" name="R1220" reversible="false">
        <listOfProducts>
          <speciesReference species="S420"/>
        </listOfProducts>
        <listOfModifiers>
          <modifierSpeciesReference species="S179"/>
          <modifierSpeciesReference species="S44"/>
        </listOfModifiers>
        <kineticLaw>
          <math xmlns="http://www.w3.org/1998/Math/MathML">
            <apply>
              <ci> mRNASynthesis </ci>
              <ci> S179 </ci>
              <ci> S44 </ci>
              <ci> R1220_Ka </ci>
              <ci> R1220_Ki </ci>
              <ci> R1220_Vbasal </ci>
              <ci> R1220_na </ci>
              <ci> R1220_ni </ci>
            </apply>
          </math>
          <listOfParameters>
            <parameter id="R1220_Ka" name="R1220_Ka" value="1.59901395955027"/>
            <parameter id="R1220_Ki" name="R1220_Ki" value="2.68202127941866"/>
            <parameter id="R1220_Vbasal" name="R1220_Vbasal" value="6.37028631750333"/>
            <parameter id="R1220_na" name="R1220_na" value="1.44022170011966"/>
            <parameter id="R1220_ni" name="R1220_ni" value="1.66252689556346"/>
          </listOfParameters>
        </kineticLaw>
      </reaction>
      <reaction id="R1221" name="R1221" reversible="false">
        <listOfProducts>
          <speciesReference species="S421"/>
        </listOfProducts>
        <listOfModifiers>
          <modifierSpeciesReference species="S105"/>
          <modifierSpeciesReference species="S178"/>
        </listOfModifiers>
        <kineticLaw>
          <math xmlns="http://www.w3.org/1998/Math/MathML">
            <apply>
              <ci> mRNASynthesis </ci>
              <ci> S105 </ci>
              <ci> S178 </ci>
              <ci> R1221_Ka </ci>
              <ci> R1221_Ki </ci>
              <ci> R1221_Vbasal </ci>
              <ci> R1221_na </ci>
              <ci> R1221_ni </ci>
            </apply>
          </math>
          <listOfParameters>
            <parameter id="R1221_Ka" name="R1221_Ka" value="1.67841685858463"/>
            <parameter id="R1221_Ki" name="R1221_Ki" value="2.61635009867219"/>
            <parameter id="R1221_Vbasal" name="R1221_Vbasal" value="5.94552002144532"/>
            <parameter id="R1221_na" name="R1221_na" value="1.31305952813411"/>
            <parameter id="R1221_ni" name="R1221_ni" value="1.23060174681616"/>
          </listOfParameters>
        </kineticLaw>
      </reaction>
      <reaction id="R1222" name="R1222" reversible="false">
        <listOfProducts>
          <speciesReference species="S422"/>
        </listOfProducts>
        <listOfModifiers>
          <modifierSpeciesReference species="S133"/>
          <modifierSpeciesReference species="S27"/>
        </listOfModifiers>
        <kineticLaw>
          <math xmlns="http://www.w3.org/1998/Math/MathML">
            <apply>
              <ci> mRNASynthesis </ci>
              <ci> S133 </ci>
              <ci> S27 </ci>
              <ci> R1222_Ka </ci>
              <ci> R1222_Ki </ci>
              <ci> R1222_Vbasal </ci>
              <ci> R1222_na </ci>
              <ci> R1222_ni </ci>
            </apply>
          </math>
          <listOfParameters>
            <parameter id="R1222_Ka" name="R1222_Ka" value="1.99606238920552"/>
            <parameter id="R1222_Ki" name="R1222_Ki" value="2.11849467522669"/>
            <parameter id="R1222_Vbasal" name="R1222_Vbasal" value="7.14050232236747"/>
            <parameter id="R1222_na" name="R1222_na" value="1.05016171627842"/>
            <parameter id="R1222_ni" name="R1222_ni" value="1.39910011333288"/>
          </listOfParameters>
        </kineticLaw>
      </reaction>
      <reaction id="R1223" name="R1223" reversible="false">
        <listOfProducts>
          <speciesReference species="S423"/>
        </listOfProducts>
        <listOfModifiers>
          <modifierSpeciesReference species="S5"/>
          <modifierSpeciesReference species="S151"/>
        </listOfModifiers>
        <kineticLaw>
          <math xmlns="http://www.w3.org/1998/Math/MathML">
            <apply>
              <ci> mRNASynthesis </ci>
              <ci> S5 </ci>
              <ci> S151 </ci>
              <ci> R1223_Ka </ci>
              <ci> R1223_Ki </ci>
              <ci> R1223_Vbasal </ci>
              <ci> R1223_na </ci>
              <ci> R1223_ni </ci>
            </apply>
          </math>
          <listOfParameters>
            <parameter id="R1223_Ka" name="R1223_Ka" value="1.3600829837381"/>
            <parameter id="R1223_Ki" name="R1223_Ki" value="2.55284125560605"/>
            <parameter id="R1223_Vbasal" name="R1223_Vbasal" value="9.17690231723434"/>
            <parameter id="R1223_na" name="R1223_na" value="1.71771668447946"/>
            <parameter id="R1223_ni" name="R1223_ni" value="1.96458898095187"/>
          </listOfParameters>
        </kineticLaw>
      </reaction>
      <reaction id="R1224" name="R1224" reversible="false">
        <listOfProducts>
          <speciesReference species="S424"/>
        </listOfProducts>
        <listOfModifiers>
          <modifierSpeciesReference species="S12"/>
          <modifierSpeciesReference species="S18"/>
        </listOfModifiers>
        <kineticLaw>
          <math xmlns="http://www.w3.org/1998/Math/MathML">
            <apply>
              <ci> mRNASynthesis </ci>
              <ci> S12 </ci>
              <ci> S18 </ci>
              <ci> R1224_Ka </ci>
              <ci> R1224_Ki </ci>
              <ci> R1224_Vbasal </ci>
              <ci> R1224_na </ci>
              <ci> R1224_ni </ci>
            </apply>
          </math>
          <listOfParameters>
            <parameter id="R1224_Ka" name="R1224_Ka" value="1.71399032904152"/>
            <parameter id="R1224_Ki" name="R1224_Ki" value="2.76590830781238"/>
            <parameter id="R1224_Vbasal" name="R1224_Vbasal" value="7.93108408655061"/>
            <parameter id="R1224_na" name="R1224_na" value="1.32344213031807"/>
            <parameter id="R1224_ni" name="R1224_ni" value="1.88713125061386"/>
          </listOfParameters>
        </kineticLaw>
      </reaction>
      <reaction id="R1225" name="R1225" reversible="false">
        <listOfProducts>
          <speciesReference species="S425"/>
        </listOfProducts>
        <listOfModifiers>
          <modifierSpeciesReference species="S194"/>
          <modifierSpeciesReference species="S105"/>
        </listOfModifiers>
        <kineticLaw>
          <math xmlns="http://www.w3.org/1998/Math/MathML">
            <apply>
              <ci> mRNASynthesis </ci>
              <ci> S194 </ci>
              <ci> S105 </ci>
              <ci> R1225_Ka </ci>
              <ci> R1225_Ki </ci>
              <ci> R1225_Vbasal </ci>
              <ci> R1225_na </ci>
              <ci> R1225_ni </ci>
            </apply>
          </math>
          <listOfParameters>
            <parameter id="R1225_Ka" name="R1225_Ka" value="1.13640044033099"/>
            <parameter id="R1225_Ki" name="R1225_Ki" value="2.42085786827913"/>
            <parameter id="R1225_Vbasal" name="R1225_Vbasal" value="9.3506452268874"/>
            <parameter id="R1225_na" name="R1225_na" value="1.0909154379513"/>
            <parameter id="R1225_ni" name="R1225_ni" value="1.66754587420065"/>
          </listOfParameters>
        </kineticLaw>
      </reaction>
      <reaction id="R1226" name="R1226" reversible="false">
        <listOfProducts>
          <speciesReference species="S426"/>
        </listOfProducts>
        <listOfModifiers>
          <modifierSpeciesReference species="S1"/>
          <modifierSpeciesReference species="S177"/>
        </listOfModifiers>
        <kineticLaw>
          <math xmlns="http://www.w3.org/1998/Math/MathML">
            <apply>
              <ci> mRNASynthesis </ci>
              <ci> S1 </ci>
              <ci> S177 </ci>
              <ci> R1226_Ka </ci>
              <ci> R1226_Ki </ci>
              <ci> R1226_Vbasal </ci>
              <ci> R1226_na </ci>
              <ci> R1226_ni </ci>
            </apply>
          </math>
          <listOfParameters>
            <parameter id="R1226_Ka" name="R1226_Ka" value="1.24048263633823"/>
            <parameter id="R1226_Ki" name="R1226_Ki" value="2.95020831076505"/>
            <parameter id="R1226_Vbasal" name="R1226_Vbasal" value="9.48501906162189"/>
            <parameter id="R1226_na" name="R1226_na" value="1.45485616419842"/>
            <parameter id="R1226_ni" name="R1226_ni" value="1.37937294794563"/>
          </listOfParameters>
        </kineticLaw>
      </reaction>
      <reaction id="R1227" name="R1227" reversible="false">
        <listOfProducts>
          <speciesReference species="S427"/>
        </listOfProducts>
        <listOfModifiers>
          <modifierSpeciesReference species="S143"/>
          <modifierSpeciesReference species="S34"/>
        </listOfModifiers>
        <kineticLaw>
          <math xmlns="http://www.w3.org/1998/Math/MathML">
            <apply>
              <ci> mRNASynthesis </ci>
              <ci> S143 </ci>
              <ci> S34 </ci>
              <ci> R1227_Ka </ci>
              <ci> R1227_Ki </ci>
              <ci> R1227_Vbasal </ci>
              <ci> R1227_na </ci>
              <ci> R1227_ni </ci>
            </apply>
          </math>
          <listOfParameters>
            <parameter id="R1227_Ka" name="R1227_Ka" value="1.11697733510769"/>
            <parameter id="R1227_Ki" name="R1227_Ki" value="2.83857112135826"/>
            <parameter id="R1227_Vbasal" name="R1227_Vbasal" value="7.81562526307339"/>
            <parameter id="R1227_na" name="R1227_na" value="1.820657280113"/>
            <parameter id="R1227_ni" name="R1227_ni" value="1.61220205987321"/>
          </listOfParameters>
        </kineticLaw>
      </reaction>
      <reaction id="R1228" name="R1228" reversible="false">
        <listOfProducts>
          <speciesReference species="S428"/>
        </listOfProducts>
        <listOfModifiers>
          <modifierSpeciesReference species="S196"/>
          <modifierSpeciesReference species="S26"/>
        </listOfModifiers>
        <kineticLaw>
          <math xmlns="http://www.w3.org/1998/Math/MathML">
            <apply>
              <ci> mRNASynthesis </ci>
              <ci> S196 </ci>
              <ci> S26 </ci>
              <ci> R1228_Ka </ci>
              <ci> R1228_Ki </ci>
              <ci> R1228_Vbasal </ci>
              <ci> R1228_na </ci>
              <ci> R1228_ni </ci>
            </apply>
          </math>
          <listOfParameters>
            <parameter id="R1228_Ka" name="R1228_Ka" value="1.62451428840159"/>
            <parameter id="R1228_Ki" name="R1228_Ki" value="2.17104701841579"/>
            <parameter id="R1228_Vbasal" name="R1228_Vbasal" value="7.29061913413499"/>
            <parameter id="R1228_na" name="R1228_na" value="1.88351918166241"/>
            <parameter id="R1228_ni" name="R1228_ni" value="1.29302122581189"/>
          </listOfParameters>
        </kineticLaw>
      </reaction>
      <reaction id="R1229" name="R1229" reversible="false">
        <listOfProducts>
          <speciesReference species="S429"/>
        </listOfProducts>
        <listOfModifiers>
          <modifierSpeciesReference species="S44"/>
          <modifierSpeciesReference species="S144"/>
        </listOfModifiers>
        <kineticLaw>
          <math xmlns="http://www.w3.org/1998/Math/MathML">
            <apply>
              <ci> mRNASynthesis </ci>
              <ci> S44 </ci>
              <ci> S144 </ci>
              <ci> R1229_Ka </ci>
              <ci> R1229_Ki </ci>
              <ci> R1229_Vbasal </ci>
              <ci> R1229_na </ci>
              <ci> R1229_ni </ci>
            </apply>
          </math>
          <listOfParameters>
            <parameter id="R1229_Ka" name="R1229_Ka" value="1.81437428374313"/>
            <parameter id="R1229_Ki" name="R1229_Ki" value="2.47479247532409"/>
            <parameter id="R1229_Vbasal" name="R1229_Vbasal" value="9.62505507725491"/>
            <parameter id="R1229_na" name="R1229_na" value="1.42906788441404"/>
            <parameter id="R1229_ni" name="R1229_ni" value="1.55325032615821"/>
          </listOfParameters>
        </kineticLaw>
      </reaction>
      <reaction id="R1230" name="R1230" reversible="false">
        <listOfProducts>
          <speciesReference species="S430"/>
        </listOfProducts>
        <listOfModifiers>
          <modifierSpeciesReference species="S21"/>
          <modifierSpeciesReference species="S120"/>
        </listOfModifiers>
        <kineticLaw>
          <math xmlns="http://www.w3.org/1998/Math/MathML">
            <apply>
              <ci> mRNASynthesis </ci>
              <ci> S21 </ci>
              <ci> S120 </ci>
              <ci> R1230_Ka </ci>
              <ci> R1230_Ki </ci>
              <ci> R1230_Vbasal </ci>
              <ci> R1230_na </ci>
              <ci> R1230_ni </ci>
            </apply>
          </math>
          <listOfParameters>
            <parameter id="R1230_Ka" name="R1230_Ka" value="1.2648478025428"/>
            <parameter id="R1230_Ki" name="R1230_Ki" value="2.2971084672776"/>
            <parameter id="R1230_Vbasal" name="R1230_Vbasal" value="5.38781899897568"/>
            <parameter id="R1230_na" name="R1230_na" value="1.5080402175102"/>
            <parameter id="R1230_ni" name="R1230_ni" value="1.76175491791151"/>
          </listOfParameters>
        </kineticLaw>
      </reaction>
      <reaction id="R1231" name="R1231" reversible="false">
        <listOfProducts>
          <speciesReference species="S431"/>
        </listOfProducts>
        <listOfModifiers>
          <modifierSpeciesReference species="S155"/>
          <modifierSpeciesReference species="S97"/>
        </listOfModifiers>
        <kineticLaw>
          <math xmlns="http://www.w3.org/1998/Math/MathML">
            <apply>
              <ci> mRNASynthesis </ci>
              <ci> S155 </ci>
              <ci> S97 </ci>
              <ci> R1231_Ka </ci>
              <ci> R1231_Ki </ci>
              <ci> R1231_Vbasal </ci>
              <ci> R1231_na </ci>
              <ci> R1231_ni </ci>
            </apply>
          </math>
          <listOfParameters>
            <parameter id="R1231_Ka" name="R1231_Ka" value="1.26353978492074"/>
            <parameter id="R1231_Ki" name="R1231_Ki" value="2.94277349672252"/>
            <parameter id="R1231_Vbasal" name="R1231_Vbasal" value="8.65481928958957"/>
            <parameter id="R1231_na" name="R1231_na" value="1.43902415807742"/>
            <parameter id="R1231_ni" name="R1231_ni" value="1.55343786897879"/>
          </listOfParameters>
        </kineticLaw>
      </reaction>
      <reaction id="R1232" name="R1232" reversible="false">
        <listOfProducts>
          <speciesReference species="S432"/>
        </listOfProducts>
        <listOfModifiers>
          <modifierSpeciesReference species="S166"/>
          <modifierSpeciesReference species="S199"/>
        </listOfModifiers>
        <kineticLaw>
          <math xmlns="http://www.w3.org/1998/Math/MathML">
            <apply>
              <ci> mRNASynthesis </ci>
              <ci> S166 </ci>
              <ci> S199 </ci>
              <ci> R1232_Ka </ci>
              <ci> R1232_Ki </ci>
              <ci> R1232_Vbasal </ci>
              <ci> R1232_na </ci>
              <ci> R1232_ni </ci>
            </apply>
          </math>
          <listOfParameters>
            <parameter id="R1232_Ka" name="R1232_Ka" value="1.8118031548664"/>
            <parameter id="R1232_Ki" name="R1232_Ki" value="2.84296953043638"/>
            <parameter id="R1232_Vbasal" name="R1232_Vbasal" value="6.58741518663681"/>
            <parameter id="R1232_na" name="R1232_na" value="1.41965568577232"/>
            <parameter id="R1232_ni" name="R1232_ni" value="1.81878123583714"/>
          </listOfParameters>
        </kineticLaw>
      </reaction>
      <reaction id="R1233" name="R1233" reversible="false">
        <listOfProducts>
          <speciesReference species="S433"/>
        </listOfProducts>
        <listOfModifiers>
          <modifierSpeciesReference species="S83"/>
          <modifierSpeciesReference species="S104"/>
        </listOfModifiers>
        <kineticLaw>
          <math xmlns="http://www.w3.org/1998/Math/MathML">
            <apply>
              <ci> mRNASynthesis </ci>
              <ci> S83 </ci>
              <ci> S104 </ci>
              <ci> R1233_Ka </ci>
              <ci> R1233_Ki </ci>
              <ci> R1233_Vbasal </ci>
              <ci> R1233_na </ci>
              <ci> R1233_ni </ci>
            </apply>
          </math>
          <listOfParameters>
            <parameter id="R1233_Ka" name="R1233_Ka" value="1.32189182526205"/>
            <parameter id="R1233_Ki" name="R1233_Ki" value="2.35879566977413"/>
            <parameter id="R1233_Vbasal" name="R1233_Vbasal" value="7.45557305510757"/>
            <parameter id="R1233_na" name="R1233_na" value="1.9173725459737"/>
            <parameter id="R1233_ni" name="R1233_ni" value="1.29836351187416"/>
          </listOfParameters>
        </kineticLaw>
      </reaction>
      <reaction id="R1234" name="R1234" reversible="false">
        <listOfProducts>
          <speciesReference species="S434"/>
        </listOfProducts>
        <listOfModifiers>
          <modifierSpeciesReference species="S85"/>
          <modifierSpeciesReference species="S95"/>
        </listOfModifiers>
        <kineticLaw>
          <math xmlns="http://www.w3.org/1998/Math/MathML">
            <apply>
              <ci> mRNASynthesis </ci>
              <ci> S85 </ci>
              <ci> S95 </ci>
              <ci> R1234_Ka </ci>
              <ci> R1234_Ki </ci>
              <ci> R1234_Vbasal </ci>
              <ci> R1234_na </ci>
              <ci> R1234_ni </ci>
            </apply>
          </math>
          <listOfParameters>
            <parameter id="R1234_Ka" name="R1234_Ka" value="1.41247784421863"/>
            <parameter id="R1234_Ki" name="R1234_Ki" value="2.03952421881052"/>
            <parameter id="R1234_Vbasal" name="R1234_Vbasal" value="5.18677500191758"/>
            <parameter id="R1234_na" name="R1234_na" value="1.93613837024034"/>
            <parameter id="R1234_ni" name="R1234_ni" value="1.13558281952283"/>
          </listOfParameters>
        </kineticLaw>
      </reaction>
      <reaction id="R1235" name="R1235" reversible="false">
        <listOfProducts>
          <speciesReference species="S435"/>
        </listOfProducts>
        <listOfModifiers>
          <modifierSpeciesReference species="S111"/>
          <modifierSpeciesReference species="S186"/>
        </listOfModifiers>
        <kineticLaw>
          <math xmlns="http://www.w3.org/1998/Math/MathML">
            <apply>
              <ci> mRNASynthesis </ci>
              <ci> S111 </ci>
              <ci> S186 </ci>
              <ci> R1235_Ka </ci>
              <ci> R1235_Ki </ci>
              <ci> R1235_Vbasal </ci>
              <ci> R1235_na </ci>
              <ci> R1235_ni </ci>
            </apply>
          </math>
          <listOfParameters>
            <parameter id="R1235_Ka" name="R1235_Ka" value="1.89180436670936"/>
            <parameter id="R1235_Ki" name="R1235_Ki" value="2.55366954653383"/>
            <parameter id="R1235_Vbasal" name="R1235_Vbasal" value="8.65824575463793"/>
            <parameter id="R1235_na" name="R1235_na" value="1.13309126302636"/>
            <parameter id="R1235_ni" name="R1235_ni" value="1.81954009601009"/>
          </listOfParameters>
        </kineticLaw>
      </reaction>
      <reaction id="R1236" name="R1236" reversible="false">
        <listOfProducts>
          <speciesReference species="S436"/>
        </listOfProducts>
        <listOfModifiers>
          <modifierSpeciesReference species="S168"/>
          <modifierSpeciesReference species="S174"/>
        </listOfModifiers>
        <kineticLaw>
          <math xmlns="http://www.w3.org/1998/Math/MathML">
            <apply>
              <ci> mRNASynthesis </ci>
              <ci> S168 </ci>
              <ci> S174 </ci>
              <ci> R1236_Ka </ci>
              <ci> R1236_Ki </ci>
              <ci> R1236_Vbasal </ci>
              <ci> R1236_na </ci>
              <ci> R1236_ni </ci>
            </apply>
          </math>
          <listOfParameters>
            <parameter id="R1236_Ka" name="R1236_Ka" value="1.99736968257171"/>
            <parameter id="R1236_Ki" name="R1236_Ki" value="2.40302603181854"/>
            <parameter id="R1236_Vbasal" name="R1236_Vbasal" value="6.32775755638502"/>
            <parameter id="R1236_na" name="R1236_na" value="1.63014711476616"/>
            <parameter id="R1236_ni" name="R1236_ni" value="1.63781559728189"/>
          </listOfParameters>
        </kineticLaw>
      </reaction>
      <reaction id="R1237" name="R1237" reversible="false">
        <listOfProducts>
          <speciesReference species="S437"/>
        </listOfProducts>
        <listOfModifiers>
          <modifierSpeciesReference species="S96"/>
          <modifierSpeciesReference species="S78"/>
        </listOfModifiers>
        <kineticLaw>
          <math xmlns="http://www.w3.org/1998/Math/MathML">
            <apply>
              <ci> mRNASynthesis </ci>
              <ci> S96 </ci>
              <ci> S78 </ci>
              <ci> R1237_Ka </ci>
              <ci> R1237_Ki </ci>
              <ci> R1237_Vbasal </ci>
              <ci> R1237_na </ci>
              <ci> R1237_ni </ci>
            </apply>
          </math>
          <listOfParameters>
            <parameter id="R1237_Ka" name="R1237_Ka" value="1.44374563870108"/>
            <parameter id="R1237_Ki" name="R1237_Ki" value="2.6864368213337"/>
            <parameter id="R1237_Vbasal" name="R1237_Vbasal" value="8.45744660960574"/>
            <parameter id="R1237_na" name="R1237_na" value="1.63992363165338"/>
            <parameter id="R1237_ni" name="R1237_ni" value="1.47766706200308"/>
          </listOfParameters>
        </kineticLaw>
      </reaction>
      <reaction id="R1238" name="R1238" reversible="false">
        <listOfProducts>
          <speciesReference species="S438"/>
        </listOfProducts>
        <listOfModifiers>
          <modifierSpeciesReference species="S175"/>
          <modifierSpeciesReference species="S164"/>
        </listOfModifiers>
        <kineticLaw>
          <math xmlns="http://www.w3.org/1998/Math/MathML">
            <apply>
              <ci> mRNASynthesis </ci>
[truncated: 1,622,190 more chars]
