# Supplementary material for: RMBNToolbox: random models for biochemical networks
Source: BMC Syst Biol. 2007 May 24;1:22. doi: 10.1186/1752-0509-1-22 (PMC1896132; doi:10.1186/1752-0509-1-22)
Supplement: Additional file 3 — Model for metabolic network. Metabolic network model presented in the second example (in SBML format). [file 1752-0509-1-22-S3.xml]

<?xml version="1.0" encoding="UTF-8"?>
<sbml xmlns="http://www.sbml.org/sbml/level2" level="2" version="1">
  <model id="aModel" name="aModel">
    <listOfFunctionDefinitions>
      <functionDefinition id="MichaelisMenten">
        <notes>
          <body xmlns="http://www.w3.org/1999/xhtml">
            <p> Reference: Fersht, p. 104, eq. (3.1); Copeland, p. 119, eq. (5.24); Leskovac, p. 34, eq. (3.9); Nelson, p. 204, eq. (6-20) </p>
            <p> E_0 = total amount of enzyme </p>
            <p> K_M = Michaelis constant </p>
            <p> S = amount of substrate </p>
            <p> k_cat = catalytic constant for ES -&gt; E+P </p>
            </body>
        </notes>
        <math xmlns="http://www.w3.org/1998/Math/MathML">
          <lambda>
            <bvar>
              <ci> E_0 </ci>
            </bvar>
            <bvar>
              <ci> K_M </ci>
            </bvar>
            <bvar>
              <ci> S </ci>
            </bvar>
            <bvar>
              <ci> k_cat </ci>
            </bvar>
            <apply>
              <divide/>
              <apply>
                <times/>
                <ci> k_cat </ci>
                <ci> E_0 </ci>
                <ci> S </ci>
              </apply>
              <apply>
                <plus/>
                <ci> K_M </ci>
                <ci> S </ci>
              </apply>
            </apply>
          </lambda>
        </math>
      </functionDefinition>
      <functionDefinition id="Inhibition_Substrate">
        <notes>
          <body xmlns="http://www.w3.org/1999/xhtml">
            <p> Reference: Copeland, p. 137, eq. (5.44) </p>
            <p> E_0 = total amount of enzyme </p>
            <p> K_I = dissociation constant for EI </p>
            <p> K_M = Michaelis constant </p>
            <p> S = amount of substrate </p>
            <p> k_cat = catalytic constant for ES -&gt; E+P </p>
            </body>
        </notes>
        <math xmlns="http://www.w3.org/1998/Math/MathML">
          <lambda>
            <bvar>
              <ci> E_0 </ci>
            </bvar>
            <bvar>
              <ci> K_I </ci>
            </bvar>
            <bvar>
              <ci> K_M </ci>
            </bvar>
            <bvar>
              <ci> S </ci>
            </bvar>
            <bvar>
              <ci> k_cat </ci>
            </bvar>
            <apply>
              <divide/>
              <apply>
                <times/>
                <ci> k_cat </ci>
                <ci> E_0 </ci>
                <ci> S </ci>
              </apply>
              <apply>
                <plus/>
                <cn type="integer"> 1 </cn>
                <apply>
                  <divide/>
                  <ci> K_M </ci>
                  <ci> S </ci>
                </apply>
                <apply>
                  <divide/>
                  <ci> S </ci>
                  <ci> K_I </ci>
                </apply>
              </apply>
            </apply>
          </lambda>
        </math>
      </functionDefinition>
      <functionDefinition id="MichaelisMenten_One_One_Rev">
        <notes>
          <body xmlns="http://www.w3.org/1999/xhtml">
          <p> One substrate one product reversible Michaelis-Menten </p>
          <p> Reference: Teusink, Eur J Biochem 2000 </p>
          <p> E_0 = total amount of enzyme </p>
          <p> K_a = Michaelis constant for substrate a </p>
          <p> K_eq = equilibrium constant p_eq / a_eq </p>
          <p> K_p = Michaelis constant for product p </p>
          <p> a = amount of substrate a </p>
          <p> p = amount of product p </p>
          <p> k_cat = catalytic constant </p>
        </body>
        </notes>
        <math xmlns="http://www.w3.org/1998/Math/MathML">
          <lambda>
            <bvar>
              <ci> E_0 </ci>
            </bvar>
            <bvar>
              <ci> K_a </ci>
            </bvar>
            <bvar>
              <ci> K_eq </ci>
            </bvar>
            <bvar>
              <ci> K_p </ci>
            </bvar>
            <bvar>
              <ci> a </ci>
            </bvar>
            <bvar>
              <ci> p </ci>
            </bvar>
            <bvar>
              <ci> k_cat </ci>
            </bvar>
            <apply>
              <divide/>
              <apply>
                <times/>
                <ci> k_cat </ci>
                <ci> E_0 </ci>
                <apply>
                  <divide/>
                  <ci> a </ci>
                  <ci> K_a </ci>
                </apply>
                <apply>
                  <minus/>
                  <cn type="integer"> 1 </cn>
                  <apply>
                    <divide/>
                    <apply>
                      <divide/>
                      <ci> p </ci>
                      <ci> a </ci>
                    </apply>
                    <ci> K_eq </ci>
                  </apply>
                </apply>
              </apply>
              <apply>
                <plus/>
                <cn type="integer"> 1 </cn>
                <apply>
                  <divide/>
                  <ci> a </ci>
                  <ci> K_a </ci>
                </apply>
                <apply>
                  <divide/>
                  <ci> p </ci>
                  <ci> K_p </ci>
                </apply>
              </apply>
            </apply>
          </lambda>
        </math>
      </functionDefinition>
    </listOfFunctionDefinitions>
    <listOfCompartments>
      <compartment id="compartment1" name="compartment1" size="1"/>
    </listOfCompartments>
    <listOfSpecies>
      <species id="A" name="A" compartment="compartment1" initialConcentration="0.681212104137279"/>
      <species id="B" name="B" compartment="compartment1" initialConcentration="0.457639750876543"/>
      <species id="C" name="C" compartment="compartment1" initialConcentration="0.532345347145241"/>
      <species id="ext1" name="ext1" compartment="compartment1" initialConcentration="0.29834728422598" boundaryCondition="true" constant="true"/>
      <species id="ext2" name="ext2" compartment="compartment1" initialConcentration="0.4029962253432" boundaryCondition="true" constant="true"/>
      <species id="ext3" name="ext3" compartment="compartment1" initialConcentration="0.1524675331556" boundaryCondition="true" constant="true"/>
      <species id="mod1" name="mod1" compartment="compartment1" initialConcentration="0.790204345056372"/>
      <species id="mod2" name="mod2" compartment="compartment1" initialConcentration="0.198560033726132"/>
      <species id="mod3" name="mod3" compartment="compartment1" initialConcentration="0.494472702397025"/>
      <species id="mod4" name="mod4" compartment="compartment1" initialConcentration="0.303263656235692"/>
      <species id="mod5" name="mod5" compartment="compartment1" initialConcentration="0.147944242626874"/>
      <species id="mod6" name="mod6" compartment="compartment1" initialConcentration="0.96401415443362"/>
    </listOfSpecies>
    <listOfReactions>
      <reaction id="R1" name="R1">
        <listOfReactants>
          <speciesReference species="A"/>
        </listOfReactants>
        <listOfProducts>
          <speciesReference species="ext1"/>
        </listOfProducts>
        <listOfModifiers>
          <modifierSpeciesReference species="mod1"/>
        </listOfModifiers>
        <kineticLaw>
          <math xmlns="http://www.w3.org/1998/Math/MathML">
            <apply>
              <ci> MichaelisMenten_One_One_Rev </ci>
              <ci> mod1 </ci>
              <ci> R1_K_a </ci>
              <ci> R1_K_eq </ci>
              <ci> R1_K_p </ci>
              <ci> A </ci>
              <ci> ext1 </ci>
              <ci> R1_k_cat </ci>
            </apply>
          </math>
          <listOfParameters>
            <parameter id="R1_K_a" name="R1_K_a" value="1.55476789327234"/>
            <parameter id="R1_K_eq" name="R1_K_eq" value="6.82612290813784"/>
            <parameter id="R1_K_p" name="R1_K_p" value="1.42750855793234"/>
            <parameter id="R1_k_cat" name="R1_k_cat" value="1.16290859395596"/>
          </listOfParameters>
        </kineticLaw>
      </reaction>
      <reaction id="R2" name="R2" reversible="false">
        <listOfReactants>
          <speciesReference species="A"/>
        </listOfReactants>
        <listOfProducts>
          <speciesReference species="B"/>
        </listOfProducts>
        <listOfModifiers>
          <modifierSpeciesReference species="mod2"/>
        </listOfModifiers>
        <kineticLaw>
          <math xmlns="http://www.w3.org/1998/Math/MathML">
            <apply>
              <ci> Inhibition_Substrate </ci>
              <ci> mod2 </ci>
              <ci> R2_K_I </ci>
              <ci> R2_K_M </ci>
              <ci> A </ci>
              <ci> R2_k_cat </ci>
            </apply>
          </math>
          <listOfParameters>
            <parameter id="R2_K_I" name="R2_K_I" value="1.51917204943192"/>
            <parameter id="R2_K_M" name="R2_K_M" value="1.80054775952312"/>
            <parameter id="R2_k_cat" name="R2_k_cat" value="1.77844170141369"/>
          </listOfParameters>
        </kineticLaw>
      </reaction>
      <reaction id="R3" name="R3" reversible="false">
        <listOfReactants>
          <speciesReference species="B"/>
        </listOfReactants>
        <listOfProducts>
          <speciesReference species="ext2"/>
        </listOfProducts>
        <listOfModifiers>
          <modifierSpeciesReference species="mod3"/>
        </listOfModifiers>
        <kineticLaw>
          <math xmlns="http://www.w3.org/1998/Math/MathML">
            <apply>
              <ci> Inhibition_Substrate </ci>
              <ci> mod3 </ci>
              <ci> R3_K_I </ci>
              <ci> R3_K_M </ci>
              <ci> B </ci>
              <ci> R3_k_cat </ci>
            </apply>
          </math>
          <listOfParameters>
            <parameter id="R3_K_I" name="R3_K_I" value="1.72621756382907"/>
            <parameter id="R3_K_M" name="R3_K_M" value="1.09538137823958"/>
            <parameter id="R3_k_cat" name="R3_k_cat" value="1.44929962362716"/>
          </listOfParameters>
        </kineticLaw>
      </reaction>
      <reaction id="R4" name="R4" reversible="false">
        <listOfReactants>
          <speciesReference species="C"/>
        </listOfReactants>
        <listOfProducts>
          <speciesReference species="A"/>
        </listOfProducts>
        <listOfModifiers>
          <modifierSpeciesReference species="mod4"/>
        </listOfModifiers>
        <kineticLaw>
          <math xmlns="http://www.w3.org/1998/Math/MathML">
            <apply>
              <ci> Inhibition_Substrate </ci>
              <ci> mod4 </ci>
              <ci> R4_K_I </ci>
              <ci> R4_K_M </ci>
              <ci> C </ci>
              <ci> R4_k_cat </ci>
            </apply>
          </math>
          <listOfParameters>
            <parameter id="R4_K_I" name="R4_K_I" value="1.96894414109981"/>
            <parameter id="R4_K_M" name="R4_K_M" value="1.64527008987585"/>
            <parameter id="R4_k_cat" name="R4_k_cat" value="1.09274708663463"/>
          </listOfParameters>
        </kineticLaw>
      </reaction>
      <reaction id="R5" name="R5" reversible="false">
        <listOfReactants>
          <speciesReference species="C"/>
        </listOfReactants>
        <listOfProducts>
          <speciesReference species="B"/>
        </listOfProducts>
        <listOfModifiers>
          <modifierSpeciesReference species="mod5"/>
        </listOfModifiers>
        <kineticLaw>
          <math xmlns="http://www.w3.org/1998/Math/MathML">
            <apply>
              <ci> Inhibition_Substrate </ci>
              <ci> mod5 </ci>
              <ci> R5_K_I </ci>
              <ci> R5_K_M </ci>
              <ci> C </ci>
              <ci> R5_k_cat </ci>
            </apply>
          </math>
          <listOfParameters>
            <parameter id="R5_K_I" name="R5_K_I" value="1.40397106536277"/>
            <parameter id="R5_K_M" name="R5_K_M" value="1.27970811790415"/>
            <parameter id="R5_k_cat" name="R5_k_cat" value="1.22644745791622"/>
          </listOfParameters>
        </kineticLaw>
      </reaction>
      <reaction id="R6" name="R6" reversible="false">
        <listOfReactants>
          <speciesReference species="ext3"/>
        </listOfReactants>
        <listOfProducts>
          <speciesReference species="C"/>
        </listOfProducts>
        <listOfModifiers>
          <modifierSpeciesReference species="mod6"/>
        </listOfModifiers>
        <kineticLaw>
          <math xmlns="http://www.w3.org/1998/Math/MathML">
            <apply>
              <ci> MichaelisMenten </ci>
              <ci> mod6 </ci>
              <ci> R6_K_M </ci>
              <ci> ext3 </ci>
              <ci> R6_k_cat </ci>
            </apply>
          </math>
          <listOfParameters>
            <parameter id="R6_K_M" name="R6_K_M" value="1.09279453531741"/>
            <parameter id="R6_k_cat" name="R6_k_cat" value="1.7027204109124"/>
          </listOfParameters>
        </kineticLaw>
      </reaction>
    </listOfReactions>
  </model>
</sbml>
