# Supplementary material for: RMBNToolbox: random models for biochemical networks
Source: BMC Syst Biol. 2007 May 24;1:22. doi: 10.1186/1752-0509-1-22 (PMC1896132; doi:10.1186/1752-0509-1-22)
Supplement: Additional file 5 — Model for stable linear system. Stable linear system model presented in the third example (in SBML format). [file 1752-0509-1-22-S5.xml]

<?xml version="1.0" encoding="UTF-8"?>
<sbml xmlns="http://www.sbml.org/sbml/level2" level="2" version="1">
  <model id="aModel" name="aModel">
    <listOfFunctionDefinitions>
      <functionDefinition id="MassAction_1Reactant">
        <notes>
          <body xmlns="http://www.w3.org/1999/xhtml">
            <p> Reference: Copeland, p. 39; Leskovac, p. 12 eq. (2.2) ; Nelson, p. 195 </p>
            <p> A - amount of reactant A </p>
            <p> a - multiplicity of reactant A </p>
            <p> k - rate constant </p>
            </body>
        </notes>
        <math xmlns="http://www.w3.org/1998/Math/MathML">
          <lambda>
            <bvar>
              <ci> A </ci>
            </bvar>
            <bvar>
              <ci> a </ci>
            </bvar>
            <bvar>
              <ci> k </ci>
            </bvar>
            <apply>
              <times/>
              <ci> k </ci>
              <apply>
                <power/>
                <ci> A </ci>
                <ci> a </ci>
              </apply>
            </apply>
          </lambda>
        </math>
      </functionDefinition>
    </listOfFunctionDefinitions>
    <listOfCompartments>
      <compartment id="compartment1" name="compartment1" size="1"/>
    </listOfCompartments>
    <listOfSpecies>
      <species id="S1" name="S1" compartment="compartment1" initialConcentration="0.406138669912299"/>
      <species id="S2" name="S2" compartment="compartment1" initialConcentration="0.944109992590818"/>
      <species id="S3" name="S3" compartment="compartment1" initialConcentration="0.129903825576117"/>
      <species id="S4" name="S4" compartment="compartment1" initialConcentration="0.632889927193446"/>
      <species id="S5" name="S5" compartment="compartment1" initialConcentration="0.508344982501066"/>
      <species id="S6" name="S6" compartment="compartment1" initialConcentration="0.904838162807362"/>
    </listOfSpecies>
    <listOfReactions>
      <reaction id="R1" name="R1" reversible="false">
        <listOfReactants>
          <speciesReference species="S1"/>
        </listOfReactants>
        <listOfProducts>
          <speciesReference species="S3"/>
        </listOfProducts>
        <kineticLaw>
          <math xmlns="http://www.w3.org/1998/Math/MathML">
            <apply>
              <ci> MassAction_1Reactant </ci>
              <ci> S1 </ci>
              <ci> R1_a </ci>
              <ci> R1_k </ci>
            </apply>
          </math>
          <listOfParameters>
            <parameter id="R1_k" name="R1_k" value="0.403857479053346"/>
            <parameter id="R1_a" name="R1_a" value="1"/>
          </listOfParameters>
        </kineticLaw>
      </reaction>
      <reaction id="R2" name="R2" reversible="false">
        <listOfReactants>
          <speciesReference species="S2"/>
        </listOfReactants>
        <listOfProducts>
          <speciesReference species="S4"/>
        </listOfProducts>
        <kineticLaw>
          <math xmlns="http://www.w3.org/1998/Math/MathML">
            <apply>
              <ci> MassAction_1Reactant </ci>
              <ci> S2 </ci>
              <ci> R2_a </ci>
              <ci> R2_k </ci>
            </apply>
          </math>
          <listOfParameters>
            <parameter id="R2_k" name="R2_k" value="0.000655993539023614"/>
            <parameter id="R2_a" name="R2_a" value="1"/>
          </listOfParameters>
        </kineticLaw>
      </reaction>
      <reaction id="R3" name="R3" reversible="false">
        <listOfReactants>
          <speciesReference species="S3"/>
        </listOfReactants>
        <listOfProducts>
          <speciesReference species="S2"/>
          <speciesReference species="S4"/>
          <speciesReference species="S5"/>
          <speciesReference species="S6"/>
        </listOfProducts>
        <kineticLaw>
          <math xmlns="http://www.w3.org/1998/Math/MathML">
            <apply>
              <ci> MassAction_1Reactant </ci>
              <ci> S3 </ci>
              <ci> R3_a </ci>
              <ci> R3_k </ci>
            </apply>
          </math>
          <listOfParameters>
            <parameter id="R3_k" name="R3_k" value="0.24834724317964"/>
            <parameter id="R3_a" name="R3_a" value="1"/>
          </listOfParameters>
        </kineticLaw>
      </reaction>
      <reaction id="R4" name="R4" reversible="false">
        <listOfReactants>
          <speciesReference species="S4"/>
        </listOfReactants>
        <kineticLaw>
          <math xmlns="http://www.w3.org/1998/Math/MathML">
            <apply>
              <ci> MassAction_1Reactant </ci>
              <ci> S4 </ci>
              <ci> R4_a </ci>
              <ci> R4_k </ci>
            </apply>
          </math>
          <listOfParameters>
            <parameter id="R4_k" name="R4_k" value="1.37751232609266e-005"/>
            <parameter id="R4_a" name="R4_a" value="1"/>
          </listOfParameters>
        </kineticLaw>
      </reaction>
      <reaction id="R5" name="R5" reversible="false">
        <listOfReactants>
          <speciesReference species="S5"/>
        </listOfReactants>
        <kineticLaw>
          <math xmlns="http://www.w3.org/1998/Math/MathML">
            <apply>
              <ci> MassAction_1Reactant </ci>
              <ci> S5 </ci>
              <ci> R5_a </ci>
              <ci> R5_k </ci>
            </apply>
          </math>
          <listOfParameters>
            <parameter id="R5_k" name="R5_k" value="8.17852306267134e-005"/>
            <parameter id="R5_a" name="R5_a" value="1"/>
          </listOfParameters>
        </kineticLaw>
      </reaction>
      <reaction id="R6" name="R6" reversible="false">
        <listOfReactants>
          <speciesReference species="S6"/>
        </listOfReactants>
        <kineticLaw>
          <math xmlns="http://www.w3.org/1998/Math/MathML">
            <apply>
              <ci> MassAction_1Reactant </ci>
              <ci> S6 </ci>
              <ci> R6_a </ci>
              <ci> R6_k </ci>
            </apply>
          </math>
          <listOfParameters>
            <parameter id="R6_k" name="R6_k" value="0.185333287077762"/>
            <parameter id="R6_a" name="R6_a" value="1"/>
          </listOfParameters>
        </kineticLaw>
      </reaction>
    </listOfReactions>
  </model>
</sbml>
